# Supplementary material for: Genome-wide multi-omics profiling of colorectal cancer identifies immune determinants strongly associated with relapse
Source: Front Genet. 2013 Nov 20;4:236. doi: 10.3389/fgene.2013.00236 (PMC3834519; doi:10.3389/fgene.2013.00236)
Supplement: Supplementary file 1 [file DataSheet1.ZIP]

Archive with 9 entries (9 files):
- 66002_Madhavan_Data_Sheet_3.DOCX
- 66002_Madhavan_Data_Sheet_2.DOCX
- 66002_Madhavan_Data_Sheet_1.DOCX
- 66002_Madhavan_Data_Sheet_9.XLSX
- 66002_Madhavan_Data_Sheet_8.XLSX
- 66002_Madhavan_Data_Sheet_7.XLSX
- 66002_Madhavan_Data_Sheet_6.XLSX
- 66002_Madhavan_Data_Sheet_5.XLSX
- 66002_Madhavan_Data_Sheet_4.DOCX
