# Supplementary material for: Genome-wide multi-omics profiling of colorectal cancer identifies immune determinants strongly associated with relapse
Source: Front Genet. 2013 Nov 20;4:236. doi: 10.3389/fgene.2013.00236 (PMC3834519; doi:10.3389/fgene.2013.00236)
Supplement: Supplementary file 1 [file DataSheet1.ZIP › 66002_Madhavan_Data_Sheet_9.XLSX]

## Sheet: data_table (11)
Significant features from RF-ACE
target_id	target_source	target_label	target_chr	target_start	source_id	source_source	source_label	source_chr	source_start	link distance	logged_pvalue	correlation
C:CLIN:Relapse:::::	CLIN	Relapse		-1	N:GEXP:TNIP3:chr4:122053785:122085280:-:	GEXP	TNIP3	4	122053785	-1	30	-0.500169
C:CLIN:Relapse:::::	CLIN	Relapse		-1	N:MIRN:hsa-mir-934-002177:chrX:135633036:135633119:+:	MIRN	hsa-mir-934-002177	X	135633036	-1	30	-0.746337
C:CLIN:Relapse:::::	CLIN	Relapse		-1	N:METB_Urine:5.4229_353.1598_C14H22N6O5:::::	METB_Urine	5.4229_353.1598_C14H22N6O5		-1	-1	30	-0.459261
C:CLIN:Relapse:::::	CLIN	Relapse		-1	N:CNVR:4q34.2:chr4:176600000:177800000::	CNVR	4q34.2	4	176600000	-1	30	0.471589
C:CLIN:Relapse:::::	CLIN	Relapse		-1	N:GEXP:CXCL11:chr4:76955945:76957140:-:	GEXP	CXCL11	4	76955945	-1	30	-0.434534
C:CLIN:Relapse:::::	CLIN	Relapse		-1	N:GEXP:CEACAM19:chr19:45175203:45186762:+:	GEXP	CEACAM19	19	45175203	-1	30	0.409888
C:CLIN:Relapse:::::	CLIN	Relapse		-1	N:METB_Urine:8.423_426.3942_C26H51NO3:::::	METB_Urine	8.423_426.3942_C26H51NO3		-1	-1	30	0.385234
C:CLIN:Relapse:::::	CLIN	Relapse		-1	N:METB_Serum:0.2888_220.9347:::::	METB_Serum	0.2888_220.9347		-1	-1	30	0.536061
C:CLIN:Relapse:::::	CLIN	Relapse		-1	N:METB_Serum:0.3399_548.6131:::::	METB_Serum	0.3399_548.6131		-1	-1	30	-0.555317
C:CLIN:Relapse:::::	CLIN	Relapse		-1	N:METB_Urine:0.4922_357.9904:::::	METB_Urine	0.4922_357.9904		-1	-1	30	0.461518
C:CLIN:Relapse:::::	CLIN	Relapse		-1	N:METB_Serum:0.3267_440.7302:::::	METB_Serum	0.3267_440.7302		-1	-1	30	-0.537952
C:CLIN:Relapse:::::	CLIN	Relapse		-1	N:METB_Serum:6.1279_240.2341:::::	METB_Serum	6.1279_240.2341		-1	-1	30	0.520236
C:CLIN:Relapse:::::	CLIN	Relapse		-1	N:METB_Urine:3.099_239.0607_C11H11ClN2O2:::::	METB_Urine	3.099_239.0607_C11H11ClN2O2		-1	-1	30	-0.348408
C:CLIN:Relapse:::::	CLIN	Relapse		-1	N:CNVR:1p31.3:chr1:60900000:68700000::	CNVR	1p31.3	1	60900000	-1	30	0.437355
C:CLIN:Relapse:::::	CLIN	Relapse		-1	N:METB_Serum:0.2812_102.9564:::::	METB_Serum	0.2812_102.9564		-1	-1	30	-0.563027
C:CLIN:Relapse:::::	CLIN	Relapse		-1	N:GEXP:CXCL13:chr4:78527019:78532193:+:	GEXP	CXCL13	4	78527019	-1	30	-0.471187
C:CLIN:Relapse:::::	CLIN	Relapse		-1	N:METB_Serum:6.1315_156.138_C9H17NO:::::	METB_Serum	6.1315_156.138_C9H17NO		-1	-1	30	0.616586
C:CLIN:Relapse:::::	CLIN	Relapse		-1	N:METB_Serum:2.2265_92.0262:::::	METB_Serum	2.2265_92.0262		-1	-1	30	-0.855338
C:CLIN:Relapse:::::	CLIN	Relapse		-1	N:METB_Urine:0.3027_112.0495:::::	METB_Urine	0.3027_112.0495		-1	-1	30	-0.361765
C:CLIN:Relapse:::::	CLIN	Relapse		-1	N:METB_Serum:1.7334_159.0914:::::	METB_Serum	1.7334_159.0914		-1	-1	30	-0.531546
C:CLIN:Relapse:::::	CLIN	Relapse		-1	N:METB_Serum:0.2896_288.9228:::::	METB_Serum	0.2896_288.9228		-1	-1	30	0.517891
C:CLIN:Relapse:::::	CLIN	Relapse		-1	N:METB_Serum:6.5933_349.2361_C21H34O4:::::	METB_Serum	6.5933_349.2361_C21H34O4		-1	-1	30	-0.668831
C:CLIN:Relapse:::::	CLIN	Relapse		-1	N:METB_Urine:0.5905_181.0349_C6H6N4O3:::::	METB_Urine	0.5905_181.0349_C6H6N4O3		-1	-1	30	-0.313649
C:CLIN:Relapse:::::	CLIN	Relapse		-1	N:GEXP:OR6S1:chr14:21108854:21109850:-:	GEXP	OR6S1	14	21108854	-1	30	0.433863
C:CLIN:Relapse:::::	CLIN	Relapse		-1	N:METB_Serum:0.2673_316.9476_C14H10Cl4:::::	METB_Serum	0.2673_316.9476_C14H10Cl4		-1	-1	30	-0.676561
C:CLIN:Relapse:::::	CLIN	Relapse		-1	N:METB_Serum:0.3131_274.8838:::::	METB_Serum	0.3131_274.8838		-1	-1	30	-0.502377
C:CLIN:Relapse:::::	CLIN	Relapse		-1	N:GEXP:IFIT5:chr10:91174555:91178405:+:	GEXP	IFIT5	10	91174555	-1	30	-0.495588
C:CLIN:Relapse:::::	CLIN	Relapse		-1	N:METB_Urine:6.3_431.1832_C24H32O5S:::::	METB_Urine	6.3_431.1832_C24H32O5S		-1	-1	30	-0.549679
C:CLIN:Relapse:::::	CLIN	Relapse		-1	N:GEXP:IRAK3:chr12:66583079:66641951:+:	GEXP	IRAK3	12	66583079	-1	30	-0.511982
C:CLIN:Relapse:::::	CLIN	Relapse		-1	N:METB_Serum:0.3289_800.4967:::::	METB_Serum	0.3289_800.4967		-1	-1	30	-0.483286
C:CLIN:Relapse:::::	CLIN	Relapse		-1	N:GEXP:PCOLCE2:chr3:142537176:142607738:-:	GEXP	PCOLCE2	3	142537176	-1	30	-0.445294
C:CLIN:Relapse:::::	CLIN	Relapse		-1	N:METB_Urine:7.384_727.4618_C39H67O10P:::::	METB_Urine	7.384_727.4618_C39H67O10P		-1	-1	10.8896	-0.471677
C:CLIN:Relapse:::::	CLIN	Relapse		-1	N:METB_Urine:0.267_112.9845_C2HF3O2:::::	METB_Urine	0.267_112.9845_C2HF3O2		-1	-1	10.1788	-0.317587
C:CLIN:Relapse:::::	CLIN	Relapse		-1	N:MIRN:hsa-mir-151-3p-002254:chr8:141742662:141742752:-:	MIRN	hsa-mir-151-3p-002254	8	141742662	-1	10.1172	-0.320418
C:CLIN:Relapse:::::	CLIN	Relapse		-1	N:METB_Urine:2.3006_121.0278:::::	METB_Urine	2.3006_121.0278		-1	-1	10.0639	-0.355974
C:CLIN:Relapse:::::	CLIN	Relapse		-1	N:METB_Urine:3.797_295.9716:::::	METB_Urine	3.797_295.9716		-1	-1	10.0434	-0.427011
C:CLIN:Relapse:::::	CLIN	Relapse		-1	N:CNVR:4q34.1:chr4:172200000:176600000::	CNVR	4q34.1	4	172200000	-1	10.0128	0.467992
C:CLIN:Relapse:::::	CLIN	Relapse		-1	N:CNVR:3q24:chr3:144400000:150400000::	CNVR	3q24	3	144400000	-1	10.0025	0.350552
C:CLIN:Relapse:::::	CLIN	Relapse		-1	N:CNVR:6p21.32:chr6:31900000:33600000::	CNVR	6p21.32	6	31900000	-1	9.99104	-0.358765
C:CLIN:Relapse:::::	CLIN	Relapse		-1	N:METB_Serum:3.7175_448.3052_C26H43NO5:::::	METB_Serum	3.7175_448.3052_C26H43NO5		-1	-1	9.89738	0.382518
C:CLIN:Relapse:::::	CLIN	Relapse		-1	N:MIRN:hsa-mir-222#-002097:chrX:45606420:45606530:-:	MIRN	hsa-mir-222#-002097	X	45606420	-1	9.87401	-0.391267
C:CLIN:Relapse:::::	CLIN	Relapse		-1	N:MIRN:hsa-mir-134-4373299:chr14:101521023:101521096:+:	MIRN	hsa-mir-134-4373299	14	101521023	-1	9.80933	-0.33091
C:CLIN:Relapse:::::	CLIN	Relapse		-1	N:METB_Serum:0.3185_392.7978:::::	METB_Serum	0.3185_392.7978		-1	-1	9.8092	-0.38029
C:CLIN:Relapse:::::	CLIN	Relapse		-1	N:CNVR:3q26.33:chr3:180600000:184200000::	CNVR	3q26.33	3	180600000	-1	9.79806	0.37348
C:CLIN:Relapse:::::	CLIN	Relapse		-1	N:GEXP:CDA:chr1:20915622:20945061:+:	GEXP	CDA	1	20915622	-1	9.794	0.44126
C:CLIN:Relapse:::::	CLIN	Relapse		-1	N:METB_Serum:0.324_810.4018:::::	METB_Serum	0.324_810.4018		-1	-1	9.78742	0.498671
C:CLIN:Relapse:::::	CLIN	Relapse		-1	N:CNVR:4p16.3:chr4:0:3100000::	CNVR	4p16.3	4	0	-1	9.75192	0.33745
C:CLIN:Relapse:::::	CLIN	Relapse		-1	N:METB_Urine:0.4617_85.029_C4H6O2:::::	METB_Urine	0.4617_85.029_C4H6O2		-1	-1	9.74463	-0.314801
C:CLIN:Relapse:::::	CLIN	Relapse		-1	N:METB_Urine:6.3264_300.1064_C13H17NO7:::::	METB_Urine	6.3264_300.1064_C13H17NO7		-1	-1	9.73983	-0.334696
C:CLIN:Relapse:::::	CLIN	Relapse		-1	N:METB_Serum:5.1757_228.232_C14H29NO:::::	METB_Serum	5.1757_228.232_C14H29NO		-1	-1	9.73616	0.366459
C:CLIN:Relapse:::::	CLIN	Relapse		-1	N:METB_Urine:5.3059_427.1963_C21H32O9:::::	METB_Urine	5.3059_427.1963_C21H32O9		-1	-1	9.7262	-0.385744
C:CLIN:Relapse:::::	CLIN	Relapse		-1	N:MIRN:hsa-mir-623-001555:chr13:100008384:100008482:+:	MIRN	hsa-mir-623-001555	13	100008384	-1	9.72494	-0.414113
C:CLIN:Relapse:::::	CLIN	Relapse		-1	N:METB_Serum:0.3106_740.7631:::::	METB_Serum	0.3106_740.7631		-1	-1	9.7047	-0.424444
C:CLIN:Relapse:::::	CLIN	Relapse		-1	N:CNVR:4q25:chr4:107900000:114100000::	CNVR	4q25	4	107900000	-1	9.70208	0.404903
C:CLIN:Relapse:::::	CLIN	Relapse		-1	N:GEXP:ARHGAP28:chr18:6837347:6912153:+:	GEXP	ARHGAP28	18	6837347	-1	9.68414	-0.403249
C:CLIN:Relapse:::::	CLIN	Relapse		-1	N:METB_Urine:4.6032_377.1809_C24H26O4:::::	METB_Urine	4.6032_377.1809_C24H26O4		-1	-1	9.68348	0.331495
C:CLIN:Relapse:::::	CLIN	Relapse		-1	N:METB_Serum:0.3739_217.1047:::::	METB_Serum	0.3739_217.1047		-1	-1	9.6818	0.475389
C:CLIN:Relapse:::::	CLIN	Relapse		-1	N:MIRN:hsa-mir-888-4395323:chrX:145076301:145076378:-:	MIRN	hsa-mir-888-4395323	X	145076301	-1	9.67242	0.418129
C:CLIN:Relapse:::::	CLIN	Relapse		-1	N:METB_Serum:0.3328_386.7164:::::	METB_Serum	0.3328_386.7164		-1	-1	9.67057	-0.402276
C:CLIN:Relapse:::::	CLIN	Relapse		-1	N:MIRN:hsa-mir-573-001615:chr4:24521814:24521913:-:	MIRN	hsa-mir-573-001615	4	24521814	-1	9.65711	0.394623
C:CLIN:Relapse:::::	CLIN	Relapse		-1	N:MIRN:hsa-mir-186#-002105:chr1:71533313:71533399:-:	MIRN	hsa-mir-186#-002105	1	71533313	-1	9.65625	-0.370651
C:CLIN:Relapse:::::	CLIN	Relapse		-1	N:GEXP:PDE9A:chr21:44073924:44195403:+:	GEXP	PDE9A	21	44073924	-1	9.64697	0.482759
C:CLIN:Relapse:::::	CLIN	Relapse		-1	N:METB_Urine:7.3758_771.4879_C45H71O8P:::::	METB_Urine	7.3758_771.4879_C45H71O8P		-1	-1	9.64155	-0.448333
C:CLIN:Relapse:::::	CLIN	Relapse		-1	N:METB_Urine:2.6869_250.1077:::::	METB_Urine	2.6869_250.1077		-1	-1	9.63162	-0.417991
C:CLIN:Relapse:::::	CLIN	Relapse		-1	N:MIRN:hsa-mir-96-4373372:chr7:129414531:129414609:-:	MIRN	hsa-mir-96-4373372	7	129414531	-1	9.62125	0.333994
C:CLIN:Relapse:::::	CLIN	Relapse		-1	N:METB_Urine:3.8447_237.1226_C12H18N2O3:::::	METB_Urine	3.8447_237.1226_C12H18N2O3		-1	-1	9.61325	0.432616
C:CLIN:Relapse:::::	CLIN	Relapse		-1	N:MIRN:hsa-mir-1291-002838:chr12:49048226:49048313:-:	MIRN	hsa-mir-1291-002838	12	49048226	-1	9.61116	-0.328833
C:CLIN:Relapse:::::	CLIN	Relapse		-1	N:METB_Urine:2.6749_571.2285_C30H36O11:::::	METB_Urine	2.6749_571.2285_C30H36O11		-1	-1	9.6028	-0.414777
C:CLIN:Relapse:::::	CLIN	Relapse		-1	N:METB_Urine:5.9206_240.2339:::::	METB_Urine	5.9206_240.2339		-1	-1	9.59451	-0.436114
C:CLIN:Relapse:::::	CLIN	Relapse		-1	N:GEXP:DNASE1L1:chrX:153631047:153633909:-:	GEXP	DNASE1L1	X	153631047	-1	9.59382	0.423171
C:CLIN:Relapse:::::	CLIN	Relapse		-1	N:METB_Urine:2.6722_243.1344_C11H20N2O4:::::	METB_Urine	2.6722_243.1344_C11H20N2O4		-1	-1	9.58748	-0.459887
C:CLIN:Relapse:::::	CLIN	Relapse		-1	N:MIRN:hsa-mir-221#-002096:chrX:45605584:45605694:-:	MIRN	hsa-mir-221#-002096	X	45605584	-1	9.57787	-0.393921
C:CLIN:Relapse:::::	CLIN	Relapse		-1	N:METB_Urine:2.7014_194.0436_C9H9NO4:::::	METB_Urine	2.7014_194.0436_C9H9NO4		-1	-1	9.56639	-0.363304
C:CLIN:Relapse:::::	CLIN	Relapse		-1	N:MIRN:hsa-mir-331-3p-4373046:chr12:95702195:95702289:+:	MIRN	hsa-mir-331-3p-4373046	12	95702195	-1	9.55577	0.386611
C:CLIN:Relapse:::::	CLIN	Relapse		-1	N:MIRN:hsa-mir-196b-4395326:chr7:27209098:27209182:-:	MIRN	hsa-mir-196b-4395326	7	27209098	-1	9.55279	-0.382742
C:CLIN:Relapse:::::	CLIN	Relapse		-1	N:METB_Urine:5.9665_485.2687_C25H40O9:::::	METB_Urine	5.9665_485.2687_C25H40O9		-1	-1	9.55113	-0.371763
C:CLIN:Relapse:::::	CLIN	Relapse		-1	N:METB_Urine:6.3264_453.1664_C29H24O5:::::	METB_Urine	6.3264_453.1664_C29H24O5		-1	-1	9.5442	-0.436439
C:CLIN:Relapse:::::	CLIN	Relapse		-1	N:MIRN:hsa-mir-218-2#-002294:chr5:168195150:168195260:-:	MIRN	hsa-mir-218-2#-002294	5	168195150	-1	9.51594	-0.469382
C:CLIN:Relapse:::::	CLIN	Relapse		-1	N:MIRN:hsa-mir-1226#-002758:chr3:47891044:47891119:+:	MIRN	hsa-mir-1226#-002758	3	47891044	-1	9.51218	-0.438439
C:CLIN:Relapse:::::	CLIN	Relapse		-1	N:MIRN:hsa-mir-370-4395386:chr14:101377475:101377550:+:	MIRN	hsa-mir-370-4395386	14	101377475	-1	9.50688	-0.469245
C:CLIN:Relapse:::::	CLIN	Relapse		-1	N:MIRN:hsa-mir-520d-3p-002743:chr19:54223349:54223436:+:	MIRN	hsa-mir-520d-3p-002743	19	54223349	-1	9.48679	-0.411306
C:CLIN:Relapse:::::	CLIN	Relapse		-1	N:MIRN:hsa-mir-342-5p-4395258:chr14:100575991:100576090:+:	MIRN	hsa-mir-342-5p-4395258	14	100575991	-1	9.48659	-0.49313
C:CLIN:Relapse:::::	CLIN	Relapse		-1	N:MIRN:hsa-mir-548d-5p-4395348:::::	MIRN	hsa-mir-548d-5p-4395348		-1	-1	9.47485	-0.466654
C:CLIN:Relapse:::::	CLIN	Relapse		-1	N:MIRN:hsa-mir-1256-002850:chr1:21314806:21314925:-:	MIRN	hsa-mir-1256-002850	1	21314806	-1	9.47008	-0.441863
C:CLIN:Relapse:::::	CLIN	Relapse		-1	N:CNVR:1p34.2:chr1:39600000:43900000::	CNVR	1p34.2	1	39600000	-1	9.457	0.382725
C:CLIN:Relapse:::::	CLIN	Relapse		-1	N:CNVR:4p13:chr4:40900000:45600000::	CNVR	4p13	4	40900000	-1	9.44244	0.409227
C:CLIN:Relapse:::::	CLIN	Relapse		-1	N:METB_Urine:7.491_117.0701:::::	METB_Urine	7.491_117.0701		-1	-1	9.40616	-0.422368
C:CLIN:Relapse:::::	CLIN	Relapse		-1	N:MIRN:hsa-mir-589-4395520:chr7:5535449:5535548:-:	MIRN	hsa-mir-589-4395520	7	5535449	-1	9.38676	-0.328519
C:CLIN:Relapse:::::	CLIN	Relapse		-1	N:METB_Urine:8.1339_439.3209_C29H42O3:::::	METB_Urine	8.1339_439.3209_C29H42O3		-1	-1	6.84784	-0.314372
C:CLIN:Relapse:::::	CLIN	Relapse		-1	N:MIRN:hsa-mir-635-001578:chr17:66420591:66420689:-:	MIRN	hsa-mir-635-001578	17	66420591	-1	6.77868	-0.387002
C:CLIN:Relapse:::::	CLIN	Relapse		-1	N:CNVR:4p16.2:chr4:3100000:5200000::	CNVR	4p16.2	4	3100000	-1	6.61391	0.373239
