# Supplementary material for: Genome-wide multi-omics profiling of colorectal cancer identifies immune determinants strongly associated with relapse
Source: Front Genet. 2013 Nov 20;4:236. doi: 10.3389/fgene.2013.00236 (PMC3834519; doi:10.3389/fgene.2013.00236)
Supplement: Supplementary file 1 [file DataSheet1.ZIP › 66002_Madhavan_Data_Sheet_8.XLSX]

## Sheet: Supplemental Table  CRC Exome V
VCF file showing exonic variants
Chromosome	Position	Gene Region	Gene Symbol	Protein Variant	Translation Impact	SIFT Function Prediction	Regulatory Site	Regulator	dbSNP ID
1	1900107	Exonic	KIAA1751	p.404_405insE	in-frame
1	1900108	Exonic	KIAA1751	p.404_405insE	in-frame				61233860
1	2129579	Exonic; ncRNA	C1orf86	p.K18E	missense	Damaging
1	3424388	Exonic	MEGF6	p.P587L	missense	Damaging			947345
1	5923427	Exonic	NPHP4	p.F1393L	missense	Damaging			35641267
1	6354972	Exonic	ACOT7	p.V271I; p.V261I; p.V241I; p.V220I	missense	Damaging
1	7998823	Exonic	TNFRSF9	p.A56T	missense	Activating			9657963
1	8716322	Exonic	RERE	p.10_11delDK	in-frame				3831914
1	8926474	Exonic	ENO1	p.N177K; p.N84K	missense	Damaging			11544513
1	8932054	Promoter; Intronic	ENO1				Promoter Loss	SPIB; NFATC2; ETS1; ELF5	28931275
1	9171469	Exonic	GPR157	p.G155S	missense	Damaging
1	11102940	Exonic	MASP2	p.T294M	missense	Damaging			139962539
1	11850927	Exonic	MTHFR	p.R594Q	missense	Activating			2274976
1	12069692	Exonic	MFN2	p.V705I	missense	Tolerated			142271930
1	12336484	Exonic	VPS13D	p.E947K	missense	Damaging
1	12401857	Exonic	VPS13D	p.R2883C; p.R2858C	missense	Damaging			143194636
1	12884981	Exonic	PRAMEF11	p.Q377R	missense	Activating			4989318
1	15813844	Exonic	CELA2B	p.G235V	missense	Activating			141194336
1	15844718	Exonic	CASP9	p.T102I; p.T19I	missense	Tolerated			2308941
1	16260264	Exonic	SPEN	p.A2510V	missense				138115027
1	16264022	Exonic	SPEN	p.G3464A	missense				41269153
1	16890484	Exonic	NBPF15 (includes others)	p.D1127H	missense				12117084
1	17087322	Exonic	MST1L	p.W88R	missense	Damaging			201943237
1	17371298	Exonic	SDHB	p.G53E	missense	Tolerated			34916635
1	19166493	Exonic	TAS1R2	p.R707H	missense	Damaging
1	19199448	Exonic	ALDH4A1	p.T528N; p.T468N	missense	Damaging			61757683
1	23845566	Exonic	E2F2	p.T265I	missense	Damaging			139052092
1	24669457	Exonic	GRHL3	p.T408M; p.T454M; p.T459M	missense	Damaging			41268753
1	26393909	Exonic	TRIM63	p.C26S	missense	Damaging
1	26510311	Exonic; ncRNA	CNKSR1	p.P284fs	frameshift				201305445
1	26520354	Exonic	CATSPER4	p.L145P	missense	Damaging			151280406
1	26524805	Exonic	CATSPER4	p.F236Y	missense	Damaging
1	27106520	Exonic	ARID1A	p.N1827I; p.N2044I	missense
1	28800120	Exonic	PHACTR4	p.P293H; p.P303H	missense	Damaging
1	31406149	Exonic	PUM1	p.G1159D; p.G1157D	missense	Damaging
1	32688034	Promoter; 5'UTR	EIF3I; TMEM234				Promoter Loss	Pax2	200407577
1	33777670	Exonic	A3GALT2	p.T106fs	frameshift				201715975
1	33797964	Exonic	PHC2	p.65delK; p.600delK	in-frame
1	33957056	Exonic	ZSCAN20	p.P400S	missense	Damaging
1	34006198	Exonic	CSMD2	p.Y3042*	stop gain
1	36315836	Exonic	AGO4	p.L752I	missense	Damaging
1	36820907	Exonic	STK40	p.I157T	missense	Damaging
1	36932463	Exonic; Intronic	CSF3R	p.M696T	missense	Tolerated			148916169
1	37325558	Exonic	GRIK3	p.R283W	missense	Damaging
1	38305665	Exonic	MTF1	p.R192*	stop gain
1	39853800	Exonic	MACF1	p.A3034T	missense				6691379
1	39918003	Exonic	MACF1	p.L4806R	missense
1	41467924	Exonic	CTPS1	p.L396W	missense	Damaging
1	43896217	Exonic	SZT2	p.V1454I	missense	Damaging			76675748
1	43896226	Exonic	SZT2	p.R1457W	missense	Damaging
1	43904465	Exonic	SZT2	p.K2145Q	missense	Damaging
1	47746485	Exonic	STIL	p.E549K	missense	Tolerated
1	52903931	Exonic	ZCCHC11	p.K1300T	missense	Damaging
1	53676067	Exonic	CPT2	p.R241G	missense	Damaging			200252755
1	55075122	Exonic; Intronic; 3'UTR	FAM151A; ACOT11	p.G526A	missense	Activating			11206394
1	55337168	Exonic	DHCR24	p.P244L	missense	Damaging			138667252
1	57378149	Exonic	C8A	p.R485L	missense	Damaging			1620075
1	57417824	Exonic	C8B	p.G188D	missense	Damaging
1	62579891	Exonic	INADL	p.G1543V	missense	Damaging			12140153
1	65845148	Exonic	DNAJC6	p.R203W; p.R133W; p.R146W	missense	Damaging
1	70819912	Promoter; Exonic	HHLA3; ANKRD13C	p.R60R	synonymous		Promoter Loss	TFAP2A	112475035
1	75036956	Exonic	C1orf173	p.R1480W	missense	Damaging			149833860
1	76198337	Exonic	ACADM	p.E47K; p.E43K	missense	Tolerated			147559466
1	85598679	Exonic	WDR63	p.*893fs	frameshift				145165915
1	85656421	Exonic	SYDE2	p.A254T	missense	Damaging			192842795
1	93299131	Intronic; Exonic	FAM69A; RPL5	p.R35C	missense	Damaging
1	94342025	Exonic	DNTTIP2	p.F489Y	missense	Damaging
1	94463617	Exonic	ABCA4	p.D2177N	missense	Tolerated			1800555
1	100598299	Promoter; Intronic	SASS6; TRMT13				Promoter Loss	MIZF; Hltf	11166405
1	109440624	Exonic	GPSM2	p.H153R	missense	Damaging
1	109479959	Exonic	CLCC1	p.R375W; p.R325W	missense	Damaging			56223817
1	109538263	Exonic	WDR47	p.551delP; p.544delP; p.543delP	in-frame
1	109649162	Exonic	C1orf194	p.S133F	missense	Damaging			62623711
1	111738540	Exonic	DENND2D	p.E212K; p.E215K	missense	Damaging
1	113252852	Exonic	PPM1J	p.483delN	in-frame				138165734
1	114185076	Exonic	MAGI3	p.V635G	missense	Damaging
1	114380656	Exonic	PTPN22	p.Q456E; p.Q401E	missense	Tolerated			72650672
1	114454061	Exonic	DCLRE1B	p.R283C	missense	Tolerated			145569979
1	117635401	Exonic	TTF2	p.E952K	missense	Damaging			41306197
1	117644058	Exonic	TTF2	p.K1134R	missense	Damaging			41276572
1	118165691	Exonic	FAM46C	p.H67Q	missense	Damaging			1630312
1	120458122	Exonic	NOTCH2	p.L2408H	missense	Damaging			35586704
1	144923715	Exonic	PDE4DIP	p.I248N; p.I411N; p.I314N	missense	Damaging
1	145112468	Exonic	SEC22B	p.I148L	missense				200742331
1	145368472	Exonic	NBPF15 (includes others)	p.R3484C	missense	Damaging			201192694
1	145440644	Exonic	TXNIP	p.V282I	missense	Activating
1	145515394	Promoter; ncRNA	PEX11B; GNRHR2				Promoter Loss	GATA2; GATA3	61746197
1	145558890	Exonic	ANKRD35	p.S170*	stop gain
1	145558892	Exonic	ANKRD35	p.Q171*	stop gain
1	145583938	Exonic	PIAS3	p.S390C	missense	Damaging			17354559
1	148004768	Exonic; Intronic	LOC100288142/NBPF8; NBPF15 (includes others)	p.V849A	missense	Activating
1	149915881	Exonic	OTUD7B	p.K803E	missense	Damaging
1	149916630	Exonic	OTUD7B	p.553delK	in-frame
1	150443780	Exonic	RPRD2	p.V786I	missense	Damaging			191562697
1	150917624	Exonic; Intronic	SETDB1	p.G394W	missense	Damaging			186820437
1	150981055	Promoter; 5'UTR	FAM63A; PRUNE				Promoter Loss	ETS1
1	151018281	Exonic	BNIPL	p.K205R; p.K287R	missense	Damaging
1	151338268	Exonic	SELENBP1	p.G342C; p.G238C; p.G300C	missense	Damaging
1	151339282	Exonic	SELENBP1	p.P194T; p.P132T; p.P236T	missense	Damaging
1	152083745	Exonic	TCHH	p.E650K	missense				188935941
1	152279975	Exonic	FLG	p.H2463D	missense				113188294
1	152281985	Exonic	FLG	p.R1793C	missense				138288591
1	152282242	Exonic	FLG	p.G1707E	missense
1	152282438	Exonic	FLG	p.S1642R	missense				142493095
1	152286922	Exonic	FLG	p.T147I	missense
1	152325241	Exonic	FLG2	p.H1674P	missense	Damaging			151207521
1	153730091	Exonic	INTS3	p.R334H	missense	Damaging
1	153800652	Exonic	GATAD2B	p.E58*	stop gain
1	154171909	Exonic	C1orf189	p.R100fs	frameshift				202075988
1	154548277	Exonic	CHRNB2	p.R460G	missense	Damaging			202079239
1	155032396	Exonic; ncRNA	ADAM15	p.H672Y; p.H682Y	missense	Damaging
1	155148520	Exonic; ncRNA	TRIM46	p.R148H; p.R138H; p.R161H	missense	Damaging			80254867
1	155206167	Exonic	GBA	p.E365K; p.E316K; p.E278K	missense	Tolerated			2230288
1	155228735	Exonic	SCAMP3	p.N133K; p.N107K	missense	Damaging
1	155261613	Exonic	PKLR	p.R518C; p.R487C	missense	Damaging			139002629
1	155448072	Exonic	ASH1L	p.H1530L	missense	Damaging
1	156220334	3'UTR	SMG5				microRNA Binding Site	MIR4644; MIR185; MIR4306	147296090
1	156314440	Exonic	TSACC	p.L35R	missense	Damaging			41265041
1	156452398	Exonic	MEF2D	p.K30T	missense	Damaging
1	156697453	Promoter; 5'UTR	RRNAD1; ISG20L2				Promoter Loss	SOX10; Sox17; SOX9; ETS1; YY1	139408485
1	157667647	Exonic	FCRL3	p.Q121*	stop gain				71630672
1	158063224	Exonic	KIRREL	p.R523C	missense	Damaging
1	158368964	Exonic	OR10T2	p.C98Y	missense	Damaging			61818749
1	158435572	Exonic	OR10K1	p.T74I	missense	Damaging			78779179
1	158576472	Exonic	OR10Z1	p.L82F	missense	Damaging			76424590
1	158592847	Exonic	SPTA1	p.R2016C	missense	Damaging			78394850
1	158735905	Exonic	OR6N1	p.T190P	missense	Damaging			75984757
1	159176206	Exonic	DARC	p.S326F; p.S328F	missense	Damaging			17851570
1	159557721	Exonic	APCS	p.P4S	missense	Damaging			11545897
1	159683814	Exonic	CRP	p.T59M	missense	Damaging			77832441
1	159752066	Exonic	DUSP23	p.G131S	missense	Damaging			1129923
1	159856388	Exonic	CCDC19	p.R227Q	missense	Damaging			112274025
1	160141491	Exonic	ATP1A4	p.P600S	missense	Damaging			142338502
1	160267162	Exonic	COPA	p.R754H; p.R745H	missense	Damaging			138441444
1	160783481	Exonic	LY9	p.171delS	in-frame				141483008
1	160920441	Exonic	ITLN2	p.S168P	missense	Damaging			79889663
1	161017761	Exonic	ARHGAP30	p.R806Q; p.R1017Q	missense	Damaging			112388093
1	161091980	Intronic; Exonic	NIT1; DEDD	p.R305Q	missense	Damaging
1	168160644	Exonic	TIPRL	p.L141S	missense	Damaging
1	168344829	microRNA	mir-557				microRNA		78825966
1	169586310	Exonic	SELP	p.N146S	missense	Damaging
1	169845195	Exonic	SCYL3	p.V130A	missense	Damaging			149229551
1	170961360	Exonic	MROH9	p.V362M	missense	Damaging			189860161
1	171504728	Exonic	PRRC2C	p.R677W	missense
1	171509835	Exonic	PRRC2C	p.S1075L	missense
1	171535926	Exonic	PRRC2C	p.T2166A	missense				114645561
1	173884010	Exonic	SERPINC1	p.V30E	missense	Damaging			2227624
1	173930873	Exonic	RC3H1	p.S731L	missense	Damaging
1	179530462	Exonic	NPHS2	p.R138Q	missense	Damaging			74315342
1	179833929	Exonic; Intronic	TOR1AIP2	p.G128D	missense				184306469
1	183184690	Exonic	LAMC2	p.T124M	missense	Damaging			11586699
1	186022115	Exonic	HMCN1	p.T2204fs	frameshift
1	186332066	Exonic	TPR	p.E200A	missense	Damaging			186229244
1	186413314	Exonic	PDC	p.R128C; p.R180C	missense	Damaging			145374370
1	196684855	Exonic	CFH	p.I551T	missense	Damaging			35453854
1	196871607	Exonic	CFHR4	p.R40C; p.R39C	missense	Damaging			200339924
1	197073298	Intronic; Exonic	ASPM	p.R1695C	missense	Damaging			80238010
1	197404214	Intronic; Exonic; ncRNA	CRB1	p.L1050S; p.L962S; p.L1074S	missense	Damaging
1	200972832	Exonic	KIF21B	p.N365S	missense	Damaging
1	201020165	Exonic	CACNA1S	p.T1354S	missense	Activating			145910245
1	201292222	Exonic	PKP1	p.R550C; p.R529C	missense	Damaging
1	201355669	Exonic	LAD1	p.T274A	missense	Activating			68021059
1	201777751	Intronic; microRNA	NAV1; mir-1231				microRNA		116338160
1	202107534	Exonic	ARL8A	p.N56H	missense	Damaging
1	203452781	Exonic	PRELP	p.M157V	missense	Damaging			2233726
1	203680226	Exonic	ATP2B4	p.V674A	missense	Damaging
1	203816668	Exonic	ZC3H11A	p.Q467*	stop gain
1	205033518	Exonic	CNTN2	p.L437V	missense	Activating			79431021
1	207085114	Exonic	FAIM3	p.T224M; p.T112M	missense	Damaging
1	208211781	Exonic	PLXNA2	p.D1567H	missense	Damaging
1	208211782	Exonic	PLXNA2	p.Q1566H	missense	Damaging
1	212253963	Exonic	DTL	p.T378A	missense	Damaging
1	212799882	Exonic	FAM71A	p.K555*	stop gain				143861665
1	212964862	Promoter; Intronic	NSL1; TATDN3				Promoter Loss	Nobox	138531280
1	214557850	Exonic	PTPN14	p.R450C	missense	Damaging
1	216166454	Exonic	USH2A	p.E2238A	missense	Damaging			41277212
1	217604654	Exonic	GPATCH2	p.M474V	missense	Damaging			35737297
1	217793225	Exonic	GPATCH2	p.D225N	missense	Damaging			17854198
1	217856615	Exonic	SPATA17	p.R103*	stop gain				142169749
1	220193423	Exonic	EPRS	p.Y419C	missense	Damaging			114015346
1	220316370	Exonic	IARS2	p.A882V	missense	Tolerated
1	223283837	Exonic	TLR5	p.D846G	missense	Tolerated			5744177
1	223284444	Exonic	TLR5	p.I644F	missense	Damaging			5744175
1	223814761	Exonic	CAPN8	p.P220L	missense	Damaging
1	228431094	Exonic	OBSCN	p.T1047I; p.T1139I	missense
1	228476496	Exonic	OBSCN	p.E3416K; p.E3845K	missense
1	228480319	Exonic	OBSCN	p.V3567L; p.V3996L	missense				78661188
1	228482059	Exonic	OBSCN	p.G4209R; p.G3780R	missense				56218706
1	230928181	Exonic	CAPN9	p.N578Y; p.N552Y	missense	Damaging
1	232940953	Exonic	MAP10	p.S62P	missense	Damaging			10797593
1	233091429	Exonic	NTPCR	p.T54M	missense	Damaging
1	233296103	Exonic	PCNXL2	p.R1148H	missense	Damaging			186450312
1	233490701	Exonic	KIAA1804	p.D419N	missense	Damaging			146980221
1	236212202	Exonic	NID1	p.A105T	missense	Damaging
1	236368552	Splice Site	GPR137B				Splice Site Loss
1	236721601	Exonic	HEATR1	p.A1714T	missense	Damaging
1	237608744	Exonic	RYR2	p.L405*	stop gain
1	245704166	Exonic	KIF26B	p.G422R	missense	Damaging
1	246930564	Exonic	SCCPDH	p.G418R	missense	Damaging			7779
1	247264483	Exonic	ZNF669	p.K196fs; p.K110fs	frameshift
1	247320105	Intronic; Exonic	ZNF124	p.Y211*	stop gain				33998996
1	247614410	Exonic	OR2B11	p.F292S	missense	Damaging
1	248224227	Exonic; Intronic	OR2L3; OR2L13	p.S82P	missense	Damaging			146249174
1	248570016	Exonic	OR2T1	p.D241H	missense	Damaging
2	3743333	Exonic	ALLC	p.F180L	missense	Damaging
2	10059844	Exonic	TAF1B	p.T487M	missense	Damaging			16867245
2	11738081	Exonic	GREB1	p.T710I	missense	Damaging			150926971
2	20202930	Exonic	MATN3	p.T303M	missense	Damaging			77245812; 28939676
2	21252534	Exonic	APOB	p.R532W	missense	Damaging			13306194
2	24302358	Exonic; Intronic	TP53I3	p.R258*	stop gain				139719848
2	25038621	Exonic	CENPO	p.L197P; p.L191P	missense	Damaging			148113144
2	25966346	Exonic	ASXL2	p.T954A	missense	Damaging
2	26818069	Exonic	CIB4	p.K101N	missense	Damaging			112421794
2	27282251	Exonic	AGBL5	p.R690W	missense	Damaging
2	27801880	Exonic	C2orf16	p.E814A	missense	Damaging
2	27852292	Promoter; Intronic; Exonic	CCDC121; GPN1	p.K20*	stop gain		Promoter Loss	ARID3A; Mafb; Gata1; GATA3
2	29293862	Exonic	C2orf71	p.1089delP	in-frame				138020654
2	29355076	Exonic	CLIP4	p.L111*	stop gain
2	31420143	Exonic	CAPN14	p.V283M	missense	Damaging			72797147
2	31560572	Exonic	XDH	p.R1296W	missense	Damaging			45564939
2	32667251	Exonic	BIRC6	p.T1355A	missense	Damaging
2	32733323	Exonic	BIRC6	p.T3326I	missense	Damaging
2	32740353	Exonic	BIRC6	p.A3622V	missense	Damaging			61757638
2	32770779	Exonic	BIRC6	p.F4221C	missense	Damaging
2	32824825	Exonic	BIRC6	p.A4617V	missense	Damaging
2	32865434	Exonic	TTC27	p.R115H; p.R165H	missense	Damaging			77321087
2	33567971	Exonic; Intronic	LTBP1	p.S887F; p.S940F; p.S1266F	missense	Damaging			61751742
2	43547672	Exonic; ncRNA	THADA	p.P1451S	missense	Damaging			17334247
2	43655277	Exonic; ncRNA	THADA	p.1340delS	in-frame				200282553
2	43902763	Exonic; Intronic	PLEKHH2; LOC728819	p.N233K	missense	Damaging			148112877
2	43903164	Exonic; Intronic	PLEKHH2; LOC728819	p.L100V	missense	Damaging			146273900
2	43937468	Exonic	PLEKHH2	p.P738L	missense	Damaging
2	44047136	Exonic	ABCG5	p.I523V	missense	Tolerated			140899003
2	44539792	Exonic	SLC3A1	p.M467T	missense	Tolerated			121912691
2	44548964	Splice Site	PREPL				Splice Site Loss
2	46739489	Exonic	ATP6V1E2	p.L121P	missense	Damaging			147855126
2	47378611	Exonic	C2orf61	p.E62G	missense	Damaging			71423949
2	48027755	Exonic	MSH6	p.V878A	missense	Tolerated			2020912
2	48809609	Exonic	STON1-GTF2A1L; STON1	p.P613A	missense	Damaging			149692974
2	48915774	Intronic; Exonic	STON1-GTF2A1L; LHCGR	p.R388C	missense	Damaging
2	54891785	Exonic	SPTBN1	p.R2206G	missense	Damaging
2	56602967	Exonic	CCDC85A	p.S490*	stop gain
2	64863751	Exonic	SERTAD2	p.M85I	missense	Activating			138140032
2	68805143	Exonic	APLF	p.R510fs	frameshift				149897324
2	69049767	Exonic	ARHGAP25	p.R499Q; p.R491Q; p.R459Q; p.R492Q	missense	Damaging
2	70047948	Exonic	ANXA4	p.I301L	missense	Damaging			140968278
2	73115565	Exonic	SPR	p.P143T	missense	Damaging
2	73679013	Exonic	ALMS1	p.N1788D	missense				45608038
2	73717921	Exonic	ALMS1	p.N2946K	missense				35062203
2	73928078	Exonic	NAT8B	p.V119L	missense				62619834
2	74372319	Exonic	BOLA3	p.S56A	missense	Damaging
2	74690072	Exonic	MOGS	p.N282Y; p.N176Y	missense	Damaging
2	74759825	Intronic; Exonic	HTRA2	p.G399S	missense				72470545
2	74761539	Exonic	LOXL3	p.I615F	missense	Damaging			17010021
2	75278441	Exonic	TACR1	p.I290T	missense	Damaging
2	75425678	Exonic	TACR1	p.F128Y	missense	Damaging
2	84932836	Exonic	DNAH6	p.V2898I	missense	Damaging			1192269
2	86831532	Exonic; Intronic	RNF103; RNF103-CHMP3	p.L498F; p.L494F	missense	Damaging
2	88828809	Exonic	TEX37	p.Q120H	missense	Tolerated
2	95542433	Exonic	TEKT4	p.N409K	missense	Damaging			17120062
2	95542482	Exonic	TEKT4	p.P426T	missense	Damaging
2	99013251	Exonic	CNGA3	p.V540I; p.V522I	missense	Damaging			116448158
2	99013327	Exonic	CNGA3	p.T547M; p.T565M	missense	Damaging			201747279
2	100078958	Exonic	REV1	p.D61Y	missense	Damaging
2	102038936	Splice Site	RFX8				Splice Site Loss		7589943
2	103324902	Exonic	SLC9A2	p.S798L	missense	Damaging
2	103340233	Exonic	MFSD9	p.G188V	missense	Damaging			55839709
2	106690368	Exonic	C2orf40	p.A52T	missense	Damaging			10187689
2	107460345	Exonic	ST6GAL2	p.F30Y	missense	Damaging			62155507
2	109237865	Intronic; Exonic	LIMS1	p.R19*	stop gain				56186549
2	113067622	Exonic	ZC3H6	p.D166G	missense	Damaging			79245040
2	125660609	Exonic	CNTNAP5	p.T1195M	missense	Tolerated			34165507
2	127821563	Exonic	BIN1	p.V215E; p.V184E	missense	Damaging
2	128016978	Exonic	ERCC3	p.S704L	missense	Tolerated			4150521
2	128017002	Exonic	ERCC3	p.M696R	missense	Damaging			201806429
2	128262698	Exonic	IWS1	p.S261R	missense	Damaging
2	128377965	Exonic	MYO7B	p.T1124K	missense	Activating			200731168
2	128408622	Exonic; Intronic	GPR17; LIMS2	p.R105C; p.R133C	missense	Damaging			151039883
2	128775373	Exonic	SAP130	p.Q103*	stop gain
2	133540458	Intronic; Exonic	NCKAP5	p.G1309D	missense	Tolerated
2	135744418	Intronic; Exonic	MAP3K19	p.R675Q	missense	Damaging			141304858
2	136107663	Exonic	ZRANB3	p.Y161C	missense	Damaging			183525970
2	138373831	Exonic	THSD7B	p.Q1141H	missense				150657202
2	138400118	Exonic	THSD7B	p.P1258R	missense
2	141116420	Exonic	LRP1B	p.G3743S	missense	Tolerated			150879175
2	141291664	Exonic	LRP1B	p.R2563H	missense	Damaging			140124934
2	141299369	Exonic	LRP1B	p.V2456I	missense	Damaging			150174082
2	141680639	Exonic	LRP1B	p.R1072C	missense	Damaging
2	149216328	Exonic	MBD5	p.M1L	missense	Damaging
2	152515585	Exonic	NEB	p.M2023I	missense	Activating			184262608
2	152992110	Exonic	STAM2	p.N238Y	missense	Damaging
2	153488632	Exonic	FMNL2	p.Y887*	stop gain
2	158114937	Exonic	GALNT5	p.Q115*	stop gain
2	158991346	Exonic	UPP2	p.R300W; p.R357W	missense	Damaging			144945330
2	160035650	Exonic	TANC1	p.N821S; p.N829S	missense	Activating
2	160243034	Exonic	BAZ2B	p.R1101*	stop gain
2	162265373	Exonic	PSMD14	p.T266R	missense	Damaging
2	163174468	Exonic	IFIH1	p.L117Q	missense	Damaging
2	163175739	Promoter	IFIH1				Promoter Loss	ZNF354C
2	167266447	Splice Site	SCN7A				Splice Site Loss		62622799
2	168101386	Exonic; Intronic	XIRP2	p.V1162I; p.V940I	missense	Damaging			76672761
2	168102014	Exonic; Intronic	XIRP2	p.I1149T; p.I1371T	missense	Damaging
2	169417735	Exonic	CERS6	p.K104Q	missense	Damaging
2	169851857	Splice Site	ABCB11				Splice Site Loss
2	170030497	Exonic	LRP2	p.P3649L	missense	Damaging
2	170762640	Exonic	UBR3	p.P582Q	missense	Damaging
2	170863557	Exonic	UBR3	p.C1363R	missense	Damaging
2	171323065	Exonic; ncRNA	MYO3B	p.F953Y	missense	Damaging
2	172379212	Exonic; Intronic	CYBRD1	p.L53I	missense	Damaging
2	175945466	Exonic; ncRNA	ATF2	p.V405L; p.V387L; p.V347L	missense	Damaging
2	178494175	Exonic	PDE11A	p.671_672insS; p.477_478insS; p.563_564insS; p.921_922insS	in-frame
2	179325735	Exonic	DFNB59	p.R265C	missense	Damaging			17304212
2	179395573	Exonic	TTN	p.E26317K; p.E33616K; p.E32689K; p.E26384K; p.E35257K; p.E26192K	missense				56324595
2	179396766	Exonic	TTN	p.R32291Q; p.R25794Q; p.R25919Q; p.R25986Q; p.R34859Q; p.R33218Q	missense				68080670
2	179399576	Exonic	TTN	p.Q31354H; p.Q33922H; p.Q32281H; p.Q24982H; p.Q24857H; p.Q25049H	missense				55886356
2	179403750	Exonic; ncRNA	TTN-AS1; TTN	p.R30403H; p.R31330H; p.R24098H; p.R24031H; p.R32971H; p.R23906H	missense				4894028
2	179403936	Exonic; ncRNA	TTN-AS1; TTN	p.V32909A; p.V23969A; p.V24036A; p.V23844A; p.V31268A; p.V30341A	missense
2	179406044	Exonic	TTN	p.R23647H; p.R30946H; p.R30019H; p.R23714H; p.R32587H; p.R23522H	missense				55704830
2	179415762	Exonic	TTN	p.R21434T; p.R28858T; p.R21626T; p.R27931T; p.R30499T; p.R21559T	missense
2	179419859	Exonic	TTN	p.P29443S; p.P26875S; p.P20378S; p.P20570S; p.P20503S; p.P27802S	missense
2	179429612	Exonic	TTN	p.S18143P; p.S27083P; p.S18210P; p.S25442P; p.S24515P; p.S18018P	missense				186273940
2	179431076	Exonic	TTN	p.D17530H; p.D26595H; p.D24027H; p.D17655H; p.D24954H; p.D17722H	missense				56307213
2	179435086	Exonic	TTN	p.N25258S; p.N16385S; p.N16193S; p.N23617S; p.N16318S; p.N22690S	missense
2	179438866	Exonic	TTN	p.R23998H; p.R15125H; p.R21430H; p.R14933H; p.R22357H; p.R15058H	missense				10164753
2	179440163	Exonic	TTN	p.G14501R; p.G23566R; p.G20998R; p.G14626R; p.G14693R; p.G21925R	missense				55801134
2	179455352	Exonic	TTN	p.R17799Q; p.R18726Q; p.R11302Q; p.R11494Q; p.R11427Q; p.R20367Q	missense				141973925
2	179455587	Exonic	TTN	p.T20289S; p.T18648S; p.T11416S; p.T11224S; p.T17721S; p.T11349S	missense
2	179463967	Exonic	TTN	p.E9978D; p.E16283D; p.E9786D; p.E18851D; p.E17210D; p.E9911D	missense
2	179472319	Exonic	TTN	p.R17699H; p.R16058H; p.R8759H; p.R8634H; p.R8826H; p.R15131H	missense				72646808
2	179472579	Exonic	TTN	p.S17645R; p.S15077R; p.S8772R; p.S8580R; p.S8705R; p.S16004R	missense
2	179478518	Exonic	TTN	p.V7558F; p.V7433F; p.V16498F; p.V13930F; p.V14857F; p.V7625F	missense
2	179485613	Exonic	TTN	p.R12674G; p.R6302G; p.R6177G; p.R6369G; p.R13601G; p.R15242G	missense
2	179486011	Exonic	TTN	p.K6080I; p.K6205I; p.K13504I; p.K12577I; p.K6272I; p.K15145I	missense
2	179486012	Exonic	TTN	p.K15145*; p.K12577*; p.K6080*; p.K13504*; p.K6205*; p.K6272*	stop gain
2	179486223	Exonic	TTN	p.D12542N; p.D13469N; p.D6237N; p.D6170N; p.D6045N; p.D15110N	missense				17354992
2	179498178	Exonic	TTN	p.C5363S; p.C5430S; p.C14303S; p.C11735S; p.C5238S; p.C12662S	missense
2	179537200	Exonic; Intronic	TTN	p.V11248I; p.V10321I; p.V11622I	missense				202014478
2	179575511	Exonic; Intronic	TTN	p.R9438Q; p.R8194Q; p.R9121Q	missense				72648998
2	179578704	Exonic; Intronic	TTN	p.P8894L; p.P8577L; p.P7650L	missense				13398235
2	179579977	Exonic; Intronic	TTN	p.R7402C; p.R8329C; p.R8646C	missense				72648987
2	179582760	Exonic; Intronic	TTN	p.K8008E; p.K8325E; p.K7081E	missense				72648984
2	179593352	Exonic; Intronic	TTN	p.S6434N; p.S5190N; p.S6117N	missense				11888217
2	179600648	Exonic; Intronic	TTN	p.R3598K; p.R4842K; p.R4525K	missense				2742347
2	179602948	Exonic	TTN	p.D4427E; p.D4573E; p.D4744E; p.D4506E; p.D4381E; p.D3500E	missense				55906845
2	179605380	Intronic; Exonic	TTN	p.I3831F; p.I3956F; p.I3877F; p.I4023F; p.I4194F	missense				34618570
2	179605725	Intronic; Exonic	TTN	p.I3762V; p.I4079V; p.I3908V; p.I3841V; p.I3716V	missense				34070843
2	179613763	Exonic; Intronic	TTN	p.K4455R	missense				142304137
2	179614546	Exonic; Intronic	TTN	p.Q4194P	missense
2	179655538	Exonic; Intronic	TTN	p.M566T	missense
2	189387541	Intronic; Exonic; ncRNA	GULP1	p.V50A	missense	Damaging
2	189599515	Exonic	DIRC1	p.N45Y	missense				148753509
2	190924861	Exonic	MSTN	p.I225T	missense	Damaging			143242500
2	196689034	Exonic	DNAH7	p.F3079C	missense	Damaging			200464315
2	196852767	Exonic	DNAH7	p.A514T	missense	Tolerated			146788086
2	201505861	Exonic	AOX1	p.M870T	missense	Damaging
2	202509982	Exonic	MPP4	p.P622R	missense	Damaging
2	206165406	Intronic; Exonic	PARD3B	p.S780G; p.S718G	missense	Damaging
2	207041602	Exonic	GPR1	p.S124G	missense	Damaging			138365581
2	207175476	Exonic	ZDBF2	p.R2075M	missense	Damaging			36095066
2	207176195	Exonic	ZDBF2	p.R2315*	stop gain
2	207422164	Exonic	ADAM23	p.R316H	missense	Damaging
2	209307104	Exonic; ncRNA	PTH2R	p.R143C	missense	Damaging			61744730
2	210560189	Intronic; Exonic	MAP2	p.M1099V	missense	Activating			17745550
2	211457670	Promoter; Exonic	CPS1	p.I385T; p.I391T	missense	Activating			201955205
2	215301419	Exonic	VWC2L	p.A153T	missense	Damaging
2	215617178	Exonic	BARD1	p.C557S	missense	Tolerated			28997576; 2228453
2	216286825	Exonic	FN1	p.S512*	stop gain
2	220026926	Exonic	SLC23A3	p.G513D; p.G521D; p.G396D	missense	Damaging
2	220115627	Exonic	TUBA4A	p.I265T	missense	Damaging
2	220418334	Exonic	OBSL1	p.E1651*	stop gain				140825693
2	223559987	Exonic	MOGAT1	p.A280fs	frameshift				199514206
2	225639654	Exonic	DOCK10	p.A1994V	missense	Damaging
2	227729660	Exonic	RHBDD1	p.N84I	missense	Damaging
2	230668915	Exonic	TRIP12	p.D818E	missense	Tolerated
2	234093067	Exonic	INPP5D	p.M696T; p.M697T	missense
2	235951169	Exonic	SH3BP4	p.D586H	missense	Damaging			142956910
2	237246882	Exonic; ncRNA	IQCA1	p.I659M; p.I700M; p.I708M	missense	Damaging
2	238244781	Exonic	COL6A3	p.M2988V; p.M2782V; p.M2381V	missense	Activating			11690358
2	238244864	Exonic	COL6A3	p.2353delA; p.2754delA; p.2960delA	in-frame				35879189
2	238249370	Exonic	COL6A3	p.A2524D; p.A2123D; p.A2730D	missense	Damaging			138466455
2	238275395	Exonic	COL6A3	p.V1606D; p.V1812D; p.V1205D	missense	Damaging
2	238289767	Exonic	COL6A3	p.D563G; p.D156G; p.D357G	missense	Damaging			112913396
2	238925240	Exonic	UBE2F	p.F83L	missense	Damaging			80066033
2	239355135	Exonic	ASB1	p.F331L	missense	Damaging
2	241066201	Exonic	MYEOV2	p.G180R	missense	Damaging			74526284
2	241724471	Exonic	KIF1A	p.A219T	missense	Damaging
2	241969949	Exonic	SNED1	p.W154C	missense	Damaging
3	4704816	Exonic	ITPR1	p.V494I; p.V479I	missense	Tolerated			41289628
3	4725336	Exonic	ITPR1	p.D1109Y; p.D1094Y; p.D1103Y	missense	Damaging
3	9776020	Exonic	BRPF1	p.R66C	missense	Damaging
3	10970915	Exonic	SLC6A11	p.A421T	missense	Damaging
3	15270563	Exonic	CAPN7	p.T312I	missense	Damaging			140855092
3	19974936	Exonic	EFHB	p.V192A	missense	Damaging
3	24185003	Exonic	THRB	p.R243W	missense	Tolerated			121918707
3	25639828	Exonic	TOP2B	p.E1612D	missense	Activating			61739570
3	25651057	Splice Site	TOP2B				Splice Site Loss
3	32181723	Exonic	GPD1L	p.I124V	missense	Tolerated			72552293
3	35833951	Exonic	ARPP21	p.V704M; p.V705M; p.V685M	missense	Damaging
3	36779958	Exonic	DCLK3	p.E65K	missense	Damaging
3	37092047	Exonic	MLH1	p.R656H; p.R725H; p.R484H; p.R627H	missense	Damaging
3	38349147	Exonic	SLC22A14	p.L238fs	frameshift				138257211
3	38593026	Exonic	SCN5A	p.Q1595E; p.Q1559E; p.Q1613E; p.Q1612E; p.Q1580E	missense	Activating
3	38595941	Exonic	SCN5A	p.E1530K; p.E1494K; p.E1547K; p.E1548K	missense	Damaging			199473271
3	38962578	Exonic	SCN11A	p.P294L	missense	Tolerated
3	39180100	Exonic	TTC21A	p.E1243K; p.E1291K	missense	Damaging			80238762
3	39942399	Exonic	MYRIP	p.32delE	in-frame
3	40291992	Splice Site	MYRIP				Splice Site Loss
3	40557801	Exonic	ZNF620	p.L239R; p.L125R	missense	Damaging
3	41756779	Exonic	ULK4	p.R862*	stop gain				199884004
3	42679486	Exonic	NKTR	p.K764E	missense	Damaging			150528581
3	42681053	Exonic	NKTR	p.R1286H	missense	Damaging			148038168
3	42906323	Exonic	CCBP2	p.W110L	missense	Damaging
3	42956832	Exonic	ZNF662	p.449delL; p.423delL	in-frame
3	44286015	Exonic	TOPAZ1	p.P673A	missense	Damaging			17646517
3	44449144	Exonic	TCAIM	p.W487C	missense	Damaging			202080599
3	45636829	Exonic	LIMD1	p.S153I	missense	Damaging
3	45817345	Exonic	SLC6A20	p.G164R	missense	Damaging
3	46450501	Exonic	CCRL2	p.L323F; p.L311F	missense	Damaging
3	47044493	Exonic	NBEAL2	p.S1836T	missense	Damaging
3	48414274	Intronic; Exonic	FBXW12	p.P6L	missense	Damaging			17080138
3	48506017	Promoter; Intronic; Exonic	TREX1; ATRIP	p.P544S; p.P671S; p.P578S	missense	Tolerated	Promoter Loss	TFAP2A	199812903
3	48623124	Exonic	COL7A1	p.P1277L	missense				35761247
3	48697562	Exonic	CELSR3	p.R836C	missense	Damaging
3	48929433	Exonic	SLC25A20	p.R60W	missense	Damaging
3	49137693	Exonic; ncRNA	QARS	p.L354P; p.L365P	missense	Damaging
3	49719389	Exonic	APEH	p.A531V	missense	Damaging
3	49924763	Exonic	MST1R	p.S1394T; p.S1345T	missense	Damaging			141338964
3	51897218	Exonic	IQCF2	p.L109F	missense	Damaging
3	52384594	Exonic	DNAH1	p.D906G	missense	Damaging			61734644
3	52427005	Exonic	DNAH1	p.I3480V	missense	Damaging			143443167
3	53914042	Exonic	ACTR8	p.H73R	missense	Damaging
3	55504169	Exonic	WNT5A	p.V365A; p.V350A	missense	Damaging
3	55504170	Exonic	WNT5A	p.V365I; p.V350I	missense	Damaging
3	66433609	Exonic	LRIG1	p.C763Y	missense	Damaging
3	67053926	Exonic	KBTBD8	p.F179L	missense	Damaging			75804175
3	69171497	Exonic	LMOD3	p.14delL	in-frame				139192915
3	72866472	Exonic	SHQ1	p.D264G	missense	Damaging
3	75790773	Exonic	LOC100287163/ZNF717	p.Y55fs	frameshift				202235220
3	75790837	Exonic	LOC100287163/ZNF717	p.W36*	stop gain
3	79639027	Exonic	ROBO1	p.I12T	missense	Damaging
3	85775630	Promoter; Intronic	CADM2				Promoter Loss	FOXL1
3	97652566	Exonic	CRYBG3	p.F2757S	missense
3	97711812	Exonic; ncRNA	GABRR3	p.V330M	missense
3	98188580	Exonic	OR5K1	p.R54W	missense	Damaging			138585571
3	98304286	Exonic	CPOX	p.R391W	missense	Damaging
3	107435613	Exonic	BBX	p.R108*	stop gain
3	108076875	Exonic	HHLA2	p.W290*	stop gain				41267017
3	108117612	Exonic	MYH15	p.R1689C	missense	Damaging			76478083
3	111693369	Exonic	PHLDB2	p.I1198V; p.I1225V; p.I1241V	missense	Damaging
3	111710480	Exonic; 3'UTR; ncRNA	ABHD10	p.D278V	missense	Damaging			137983259
3	111760812	Exonic; ncRNA	TMPRSS7	p.R3P	missense	Damaging			11914332
3	113010430	Exonic	WDR52	p.E1848fs	frameshift
3	114012685	Promoter	TIGIT				Promoter Loss	ARID3A; Nkx2-5
3	120495392	Exonic	GTF2E1	p.M258T	missense	Damaging
3	121376187	Exonic	HCLS1	p.E33K	missense	Damaging
3	121412702	Exonic	GOLGB1	p.A2184V; p.A2223V; p.A2218V; p.A2143V	missense				56162367
3	121415295	Exonic	GOLGB1	p.E1354K; p.E1320K; p.E1359K; p.E1279K	missense				201357729
3	124066041	Exonic	KALRN	p.G565*	stop gain
3	124377326	Exonic	KALRN	p.S331A; p.S2028A	missense	Damaging			56106611
3	124646515	Exonic	MUC13	p.P126T	missense				145010235
3	124748253	Exonic	HEG1	p.D132E	missense	Damaging
3	126363199	Exonic	TXNRD3	p.A154P	missense				114444531
3	128622922	Exonic; ncRNA	ACAD9	p.A326T	missense	Damaging			115532916
3	128707600	Exonic	KIAA1257	p.A142S	missense	Damaging			116187304
3	129155548	Exonic; Intronic	MBD4	p.E314fs	frameshift
3	129289978	Exonic	PLXND1	p.R1169C	missense	Damaging			144843366
3	130422672	Exonic	PIK3R4	p.R998Q	missense	Damaging
3	132075565	Exonic	ACPP	p.T335M	missense	Damaging			148218296
3	132218075	Exonic	DNAJC13	p.A1421V	missense	Damaging			61748102
3	140401707	Exonic	TRIM42	p.K249E	missense	Damaging
3	142281268	Exonic	ATR	p.V327fs	frameshift
3	148459552	Exonic	AGTR1	p.A279S; p.A273S; p.A244S	missense	Damaging			12721225
3	148601469	Exonic	CPA3	p.T283M	missense	Damaging			140470073
3	149508669	Exonic	ANKUB1	p.R45W	missense	Tolerated			144785380
3	156232195	Exonic	KCNAB1	p.A234V; p.A216V; p.A223V	missense	Tolerated
3	157188306	Exonic	VEPH1	p.N51D	missense	Damaging
3	160804167	Exonic	B3GALNT1	p.D126N	missense	Damaging			2231257
3	161214827	Exonic	OTOL1	p.V78I	missense				199791179
3	167293828	Exonic	WDR49	p.R122*	stop gain				202058636
3	170078757	Exonic	SKIL	p.F213Y; p.F193Y	missense	Damaging
3	170110102	Exonic	SKIL	p.Q651P; p.Q631P; p.Q605P	missense	Damaging
3	170204069	Exonic	SLC7A14	p.T283M	missense	Damaging
3	170584249	Exonic	RPL22L1	p.V97F	missense	Damaging			13462
3	176750803	Exonic	TBL1XR1	p.A458P	missense	Damaging
3	178952085	Exonic	PIK3CA	p.H1047L	missense	Tolerated			121913279
3	180372698	Exonic	CCDC39	p.L261*	stop gain
3	183908978	Exonic	ABCF3	p.D502H	missense	Damaging			75824087
3	184428696	Exonic	MAGEF1	p.H305L	missense	Damaging
3	186395452	Exonic	HRG	p.R453I	missense	Damaging
3	188327019	Exonic	LPP	p.P167L	missense	Tolerated			149437411
3	189706798	Exonic	LEPREL1	p.H104Y; p.H285Y	missense	Damaging			56026146
3	192973579	Splice Site	HRASLS				Splice Site Loss		116653160
3	193052769	Exonic	ATP13A5	p.Q355*	stop gain				74437357
3	193081962	Exonic	ATP13A5	p.W57fs	frameshift				148224926
3	195508135	Exonic; Intronic	MUC4	p.T3439S	missense
3	195510943	Exonic; Intronic	MUC4	p.S2503Y	missense				201313220
3	195511780	Exonic; Intronic	MUC4	p.P2224L	missense				391928
3	195512287	Exonic; Intronic	MUC4	p.S2055F	missense				113602668
3	195513383	Exonic; Intronic	MUC4	p.T1690S	missense				80123784
3	195515996	Exonic; Intronic	MUC4	p.E819K	missense				201298929
3	196199068	Exonic	RNF168	p.D446E	missense	Damaging
3	196214296	Exonic	RNF168	p.L178V	missense	Damaging
3	196214300	Exonic	RNF168	p.E176D	missense	Damaging
3	196234868	Exonic	C3orf43	p.Q179*	stop gain				192469355
3	196388145	Exonic	LRRC33	p.S544L	missense	Damaging			200884430
3	197238857	Exonic	BDH1	p.R314H	missense	Damaging			144840608
3	197431479	Exonic	KIAA0226	p.H73Y; p.H133Y	missense	Damaging			201876836
4	1341884	Exonic	UVSSA	p.D2V	missense	Damaging
4	1360196	Exonic	UVSSA	p.P422H	missense	Damaging
4	1993351	Exonic	NELFA	p.P112L	missense	Damaging
4	2950031	Exonic	NOP14	p.A463T	missense	Damaging
4	3144528	Exonic	HTT	p.T996R	missense				190593027
4	6086641	Exonic	JAKMIP1	p.E296K	missense	Damaging
4	6384166	Promoter; Intronic	PPP2R2C				Promoter Loss	NFIC
4	8443139	Promoter; Exonic	TRMT44; ACOX3	p.T197R	missense	Tolerated	Promoter Loss	INSM1; BRCA1	112997829
4	10586571	Exonic	CLNK	p.P31L	missense	Damaging			61759824
4	13602229	Exonic	BOD1L1	p.L2099V	missense	Activating			144175591
4	13605304	Exonic	BOD1L1	p.R1074W	missense	Damaging			73231582
4	39459789	Promoter; Intronic	LIAS; RPL9				Promoter Loss	Nkx2-5; BRCA1; Pdx1	143714732
4	40104786	Exonic	N4BP2	p.V441L	missense	Damaging
4	40133505	Exonic	N4BP2	p.Q1538*	stop gain
4	42065035	Exonic	SLC30A9	p.S310L	missense	Damaging
4	44690023	Splice Site	GUF1				Splice Site Loss
4	47427754	Exonic	GABRB1	p.E382*	stop gain
4	47455100	Exonic	COMMD8	p.I169M	missense	Damaging			150753801
4	49034670	Exonic	CWH43	p.L533fs	frameshift				147750792
4	55136813	Exonic	PDGFRA	p.L379V	missense	Damaging			199827643
4	57265533	Exonic	PPAT	p.N350H	missense	Damaging
4	68619737	Exonic	GNRHR	p.Q106R	missense	Damaging			104893836
4	72316993	Exonic	SLC4A4	p.C389R; p.C433R	missense	Damaging
4	73964163	Exonic	ANKRD17	p.T1550P; p.T1299P	missense
4	73981620	Exonic	ANKRD17	p.V1401A; p.V1150A	missense
4	76721584	Exonic	USO1	p.L498R	missense				113123732
4	76726333	Exonic	USO1	p.Q672L	missense				35581996
4	76809396	Exonic	PPEF2	p.T168I	missense	Damaging			61756411
4	77659952	Exonic	SHROOM3	p.Y209C	missense	Damaging			149557511
4	79432500	Exonic	FRAS1	p.H3285Y	missense	Damaging			182196851
4	84376697	Promoter; Exonic	MRPS18C; HELQ	p.N50N	synonymous		Promoter Loss	ETS1	150006112
4	84519828	Exonic	AGPAT9	p.R386K	missense	Damaging			62303973
4	87666225	Exonic	PTPN13	p.H865R	missense	Damaging			61750815
4	87730980	Exonic	PTPN13	p.T2362I; p.T2386I; p.T2190I; p.T2381I	missense	Damaging			61730641
4	88106518	Exonic	KLHL8	p.L217W	missense	Damaging
4	88977313	Exonic	PKD2	p.F598L	missense	Activating
4	96091414	Exonic	UNC5C	p.A841T	missense	Damaging			34585936
4	100131609	Exonic	ADH6	p.C105G	missense	Damaging
4	103947618	Exonic	SLC9B2	p.L508R	missense	Damaging
4	104101575	Exonic	CENPE	p.L379F	missense	Damaging
4	106196834	Exonic	TET2	p.P1723S	missense	Tolerated			146348065
4	110765244	Exonic	RRH	p.R302Q	missense	Damaging			142661553
4	110772874	Exonic	LRIT3	p.R111G	missense				79039619
4	110773108	Exonic	LRIT3	p.L189F	missense				75301950
4	113353523	Exonic	ALPK1	p.941delS; p.863delS	in-frame				150577225
4	113353696	Exonic	ALPK1	p.T999fs; p.T921fs	frameshift
4	114279628	Intronic; Exonic	ANK2	p.I3285T	missense				36210417
4	115544760	Exonic	UGT8	p.L242V	missense	Damaging
4	120528040	Exonic	PDE5A	p.L147F; p.L189F; p.L137F	missense	Damaging			201501062
4	122846273	Exonic	TRPC3	p.I286T; p.I359T	missense	Damaging
4	123283344	Exonic	KIAA1109	p.L4987P	missense	Damaging
4	123542087	Exonic	IL21	p.S27*	stop gain
4	126336460	Exonic	FAT4	p.2115delE	in-frame
4	126372180	Exonic	FAT4	p.I3337F	missense
4	126373018	Exonic	FAT4	p.T3616M	missense				111423173
4	126373570	Exonic	FAT4	p.S3800F	missense				75380987
4	126402756	Exonic	FAT4	p.Y4227fs	frameshift
4	126412072	Exonic	FAT4	p.S4699T	missense
4	141320045	Exonic	CLGN	p.R281fs	frameshift
4	148876493	Exonic	ARHGAP10	p.Y473C	missense	Damaging
4	152069111	Exonic	SH3D19	p.R366H; p.R402H	missense	Damaging
4	154626317	Exonic	TLR2	p.R753Q	missense	Damaging			5743708
4	154644542	Exonic	RNF175	p.A157V	missense	Activating			115872046
4	155156875	Exonic	DCHS2	p.N2522H	missense	Damaging			61746101
4	155158104	Exonic	DCHS2	p.T2112M	missense	Damaging			17031279
4	155158259	Exonic	DCHS2	p.2060_2061insT	in-frame				138652483
4	155719189	Exonic	RBM46	p.I126M	missense	Damaging			79167802
4	156715210	Exonic	GUCY1B3	p.G233V	missense	Damaging
4	159048692	Exonic	FAM198B	p.D484G; p.D476G	missense	Damaging			143892979
4	159091681	Exonic	FAM198B	p.D283H	missense	Damaging
4	159631963	Exonic	PPID	p.Y311C	missense	Damaging
4	159631964	Exonic	PPID	p.Y311H	missense	Damaging
4	159782889	Exonic	FNIP2	p.A476S	missense	Damaging			62001915
4	159836467	Exonic	C4orf45	p.R134H	missense	Damaging			10517695
4	169353692	Exonic	DDX60L	p.K477T	missense	Damaging
4	170671841	Exonic	C4orf27	p.G82R	missense	Damaging			61997071
4	170926785	Exonic	MFAP3L	p.N82Y	missense	Damaging
4	178360811	Exonic; ncRNA	AGA	p.L105I	missense	Damaging			76491548
4	184615166	Exonic	TRAPPC11	p.V828A	missense	Damaging			75176151
4	185340664	Exonic	IRF2	p.E49G	missense	Damaging
4	187518072	Exonic	FAT1	p.R4208W	missense	Damaging			201960763
4	190874255	Exonic	FRG1	p.T98S	missense	Tolerated			75162394; 17425201
5	6746457	Exonic	PAPD7	p.Y209C; p.Y29C	missense	Damaging
5	7706955	Exonic	ADCY2	p.Y403C	missense	Damaging
5	7867478	Exonic	FASTKD3	p.240delI	in-frame
5	7892945	Exonic	MTRR	p.W492*; p.W519*	stop gain
5	14368898	Exonic	TRIO	p.R986W	missense	Damaging
5	32090378	Exonic	PDZD2	p.Q2275R	missense	Damaging			150841463
5	34863016	Exonic	TTC23L	p.Q131H	missense	Damaging
5	34945004	Exonic	DNAJC21	p.R339Q	missense	Damaging			142389949
5	39341372	Exonic	C9	p.R118W	missense	Damaging			147701327
5	40853649	Exonic	CARD6	p.G739R	missense	Damaging
5	41161898	Exonic	C6	p.G452E	missense	Damaging			142896559
5	42700021	Exonic	GHR	p.R157C; p.R179C; p.R186C	missense	Damaging			121909362
5	42800866	Exonic; 3'UTR	CCDC152; SEPP1	p.R368C; p.R398C	missense				28919926
5	42800967	Exonic; 3'UTR	CCDC152; SEPP1	p.R364Q; p.R334Q	missense				199555710
5	43616023	Exonic	NNT	p.I152S	missense	Damaging
5	44811207	Exonic	MRPS30	p.I233R	missense	Damaging			72756207
5	61923132	Exonic; ncRNA	IPO11-LRRC70; IPO11	p.L972W; p.L1012W	missense	Damaging
5	63256492	Exonic	HTR1A	p.G352D	missense	Damaging
5	65084210	Exonic	NLN	p.M408I	missense	Activating			144525812
5	66460390	Exonic	MAST4	p.V1795I; p.V1606I	missense	Damaging			17221458
5	68413096	Exonic	SLC30A5	p.V438M	missense	Tolerated			143278272
5	70308554	Exonic; Intronic	NAIP	p.R63S	missense	Damaging			115486998
5	70819926	Exonic	BDP1	p.R1850W	missense	Damaging			34727932
5	70844518	Exonic	BDP1	p.T2252P	missense	Damaging			144136438
5	74017590	Exonic	GFM2	p.R697G; p.R744G	missense	Damaging			35080306
5	74931643	Exonic	ANKDD1B	p.H245R	missense				16872675
5	74949043	Exonic	ANKDD1B	p.V292A	missense				10942740
5	76129241	Exonic	F2RL1	p.R270Q	missense	Tolerated			2243062
5	79025592	Exonic	CMYA5	p.T335I	missense	Damaging			114648445
5	80388719	Exonic	RASGRF2	p.L497S	missense	Damaging
5	81474399	Exonic	ATG10	p.T149M	missense	Damaging
5	81608561	Exonic	ATP6AP1L	p.S88F	missense	Damaging			114714349
5	89695246	Exonic	CETN3	p.L130*	stop gain
5	90059182	Exonic; ncRNA	GPR98	p.V4061F	missense	Damaging			200816323
5	94749757	Exonic	FAM81B	p.R134C	missense	Damaging			76962324
5	94927215	Exonic	ARSK	p.S328G	missense	Damaging			143306500
5	110096947	Exonic	SLC25A46	p.K241T	missense	Damaging
5	110428085	Exonic	WDR36	p.D33E	missense	Damaging			35629723
5	112170717	Exonic	APC	p.C589fs; p.C607fs	frameshift
5	112173917	Exonic	APC	p.R876*; p.R858*	stop gain				121913333
5	112175480	Exonic	APC	p.E1397*; p.E1379*	stop gain
5	112175752	Exonic	APC	p.L1470fs; p.L1488fs	frameshift
5	112175796	Exonic	APC	p.C1502fs; p.C1484fs	frameshift
5	112676296	Exonic	MCC	p.A183T	missense	Damaging			75148264
5	123980114	Exonic	ZNF608	p.R1316*	stop gain
5	124036827	Exonic	ZNF608	p.R348C	missense	Damaging
5	126791110	Exonic	MEGF10	p.E1015*	stop gain
5	126869384	Exonic	PRRC1	p.F277fs	frameshift
5	127474321	Exonic; ncRNA	SLC12A2	p.F481L	missense	Damaging
5	132199919	Exonic	GDF9	p.P103S	missense	Tolerated			61754583
5	132272832	Exonic	AFF4	p.R17Q	missense	Damaging
5	137257361	Intronic; Exonic	PKD2L2	p.N455K; p.N433K	missense	Damaging
5	137476392	Splice Site	BRD8				Splice Site Loss
5	138208732	Intronic; Exonic	CTNNA1; LRRTM2	p.C506W	missense	Tolerated
5	139938160	3'UTR; Promoter	APBB3; SRA1				Promoter Loss	Gata1; ETS1
5	140027448	Promoter; microRNA; 5'UTR	MIR3655; NDUFA2; IK				Promoter Loss; microRNA	Myb; BRCA1	139482464
5	140028132	Promoter; Intronic	NDUFA2; IK				Promoter Loss	SOX10
5	140167220	Exonic	PCDHA1	p.N449H	missense	Damaging			3733712
5	140174969	Intronic; Exonic	PCDHA2; PCDHA1	p.I140M	missense	Damaging			144974749
5	140176494	Intronic; Exonic	PCDHA2; PCDHA1	p.V649M	missense	Damaging
5	140255867	Exonic; Intronic	PCDHA6; PCDHA7; PCDHA8; PCDHA9; PCDHA2; PCDHA3; PCDHA4; PCDHA5; PCDHA10; PCDHA11; PCDHA1; PCDHA12	p.D270E	missense	Damaging
5	140475922	Exonic	PCDHB2	p.F516L	missense	Damaging			143150465
5	140480475	Exonic	PCDHB3	p.T81I	missense	Damaging			61739886
5	140754878	Exonic; Intronic	PCDHGB1; PCDHGA6; PCDHGA5; PCDHGA4; PCDHGB3; PCDHGA3; PCDHGB2; PCDHGA2; PCDHGA1	p.L410V	missense	Damaging
5	140801426	Exonic; Intronic	PCDHGA10; PCDHGA11; PCDHGA9; PCDHGB7; PCDHGA8; PCDHGB6; PCDHGA7; PCDHGA6; PCDHGA5; PCDHGA4; PCDHGB3; PCDHGA3; PCDHGB2; PCDHGA2; PCDHGB5; PCDHGA1; PCDHGB4; PCDHGB1	p.L211P	missense	Damaging			138408376
5	141336635	Exonic	PCDH12	p.T261M	missense	Damaging			151002555
5	142779317	Exonic	NR3C1	p.N278S; p.N28S; p.N274S; p.N266S; p.N33S; p.N337S; p.N48S; p.N363S	missense	Tolerated			56149945; 6195
5	142780212	Exonic; 5'UTR	NR3C1	p.F39V; p.F65V	missense	Activating			6192
5	145252377	Exonic	GRXCR2	p.S52N	missense	Damaging			34892428
5	145641295	Exonic	RBM27	p.Q707fs	frameshift
5	149216299	Exonic	PPARGC1B	p.R697C; p.R722C; p.R761C	missense	Damaging			146710258
5	149499123	Exonic	PDGFRB	p.T902I	missense	Damaging			200865355
5	150138378	Promoter; Intronic	DCTN4				Promoter Loss	SP1; Klf4	201128894
5	150946808	Exonic	FAT2	p.Q561fs	frameshift
5	150947162	Exonic	FAT2	p.V444A	missense	Damaging			114337863
5	153432543	Exonic; 5'UTR	MFAP3	p.G120E	missense	Damaging
5	156479567	Exonic	HAVCR1	p.156_160delVPMTT	in-frame
5	156479569	Exonic	HAVCR1	p.159_160insT	in-frame
5	156482296	Exonic	HAVCR1	p.D99H	missense	Damaging			56084311
5	156589660	Exonic	FAM71B	p.R539K	missense	Damaging			147753755
5	156760416	Exonic	CYFIP2	p.I783V	missense	Damaging			139353471
5	156899456	Exonic	NIPAL4	p.G278R; p.G297R	missense	Damaging
5	159776311	Exonic	C1QTNF2	p.L286P	missense	Damaging			200425949
5	162869552	Exonic	CCNG1	p.I290T	missense	Damaging
5	172752907	Exonic	STC2	p.M86I	missense	Damaging			146441603
5	175811095	Exonic; 3'UTR	NOP16	p.R196C; p.R195C	missense	Damaging			41275273
5	176016032	Exonic	CDHR2	p.A953S	missense	Damaging
5	176798921	Exonic	RGS14	p.Q516K	missense	Damaging
5	176951914	Exonic; ncRNA	FAM193B	p.S523F	missense	Damaging			116293002
5	177575023	Exonic	RMND5B	p.I391T	missense	Damaging
5	180582043	Exonic	OR2V2	p.A34V	missense	Activating			17617270
5	180630512	Exonic; Intronic; 5'UTR	TRIM7	p.D217E	missense	Activating			13357554
5	180666081	Exonic	GNB2L1	p.A208T	missense	Damaging
6	7581032	Exonic; Intronic	DSP	p.R1537C	missense	Damaging			28763967
6	7884696	Exonic; ncRNA	BLOC1S5-TXNDC5; TXNDC5	p.P358S; p.P250S	missense	Damaging			145581599
6	10874806	Exonic	GCM2	p.N315D	missense	Tolerated			114070356
6	16328079	Exonic	ATXN1	p.V155I	missense	Damaging
6	17797011	Exonic	KIF13A	p.I944S	missense	Damaging
6	17826273	Exonic	KIF13A	p.F539L	missense	Damaging
6	25726666	Promoter; Exonic	HIST1H2BA; HIST1H2AA	p.R30R	synonymous		Promoter Loss	ETS1; GATA2	77165772
6	25726717	Promoter; Exonic	HIST1H2BA; HIST1H2AA	p.A13A	synonymous		Promoter Loss	E2F1; NFIC; Mycn
6	26017617	Exonic	HIST1H1A	p.S115F	missense	Damaging			34541321
6	26091185	Intronic; Exonic	HFE	p.S65C; p.S42C	missense	Damaging			1800730
6	26123921	Promoter; Exonic	HIST2H2BE (includes others); HIST1H2AC	p.F71Y	missense	Damaging	Promoter Loss	Hltf
6	26200080	Promoter; Exonic	HIST2H2BE (includes others); HIST1H3A (includes others); HIST1H2AD	p.A98A	synonymous		Promoter Loss	TFAP2A; FOXC1	421153
6	26216701	Promoter; Exonic	HIST2H2BE (includes others); HIST1H2AB/HIST1H2AE	p.S57S	synonymous		Promoter Loss	GATA2; ETS1; Hltf	140919872
6	26234939	Exonic	HIST1H1D	p.E75K	missense	Damaging			2050949
6	26370616	Exonic	BTN3A2	p.R144T; p.R125T; p.R167T	missense	Activating			9379861
6	28053464	Exonic	ZNF165	p.R69H	missense	Damaging			150684212
6	28227546	Exonic	NKAPL	p.A133T	missense	Damaging
6	28358893	Exonic; ncRNA	ZSCAN12	p.N392D	missense	Damaging			2232434
6	28500111	Exonic	GPX5	p.G125W; p.Q85H	missense	Damaging
6	29323245	Exonic	OR5V1	p.S243C	missense	Damaging			41271546
6	29323838	Exonic	OR5V1	p.I45M	missense	Damaging			9257770
6	29364685	Exonic	OR12D2	p.C70F	missense	Damaging			36210740
6	29556379	Exonic	OR2H2	p.T220A	missense	Activating			141430371
6	30071363	Exonic	TRIM31	p.E410*	stop gain				146885411
6	30522918	Exonic	GNL1	p.K97R	missense	Damaging			140261958
6	31083945	Exonic; Intronic	CDSN; PSORS1C1	p.A483T	missense	Damaging			145583110
6	31116409	Exonic	CCHCR1	p.R451C; p.R398C; p.R487C	missense	Damaging			138683119
6	31382831	Exonic; ncRNA; 3'UTR	MICA	p.T356M	missense				41546114
6	31600612	Exonic	PRRC2A	p.Q1388*	stop gain
6	31604894	Exonic	PRRC2A	p.R2075W	missense				34137317
6	31700013	Exonic	CLIC1	p.P182Q	missense	Damaging
6	31737818	Exonic	VWA7	p.G387A	missense	Damaging			115526889
6	31914024	Exonic	CFB	p.L9H	missense	Damaging			4151667
6	32190351	Exonic	NOTCH4	p.R130G	missense	Activating
6	32362557	Exonic	BTNL2	p.L442M	missense	Damaging
6	32497961	Exonic	HLA-DRB5	p.K14M	missense	Damaging			1064587
6	32552072	Exonic	HLA-DRB1	p.N62H	missense	Damaging			17879995
6	32609195	Exonic	HLA-DQA1	p.R64K	missense	Activating			36219699
6	32629912	Exonic	HLA-DQB1	p.R165W	missense	Damaging			63626961
6	32713044	Exonic	HLA-DQA2	p.T64M	missense	Damaging			79517313
6	32917412	Exonic	HLA-DMA	p.R210C	missense	Damaging			17214044
6	32917498	Exonic	HLA-DMA	p.G181A	missense	Damaging			6926628
6	32944591	Exonic; ncRNA	BRD2	p.L313V; p.L360V	missense	Damaging
6	32948385	Exonic; ncRNA	BRD2	p.A719T; p.A801T; p.A766T	missense	Tolerated			144861747
6	32975286	Exonic	HLA-DOA	p.F139L	missense	Damaging			34987694
6	33169392	Promoter; Exonic	RXRB; SLC39A7	p.G124R	missense	Tolerated	Promoter Loss	TFAP2A	35690712
6	33385887	Exonic; 5'UTR	CUTA	p.S26P	missense	Damaging			151115589
6	35088271	Exonic	TCP11	p.M257V; p.M303V; p.M252V; p.M298V; p.M228V; p.M227V	missense	Activating			62404564
6	35277461	Exonic	DEF6	p.N37K	missense	Damaging
6	35554810	Splice Site; Exonic	FKBP5	p.R250R	synonymous		Splice Site Loss
6	36839598	Exonic	PPIL1	p.C36S	missense	Damaging			12194408
6	38840444	Exonic	DNAH8	p.N2375H	missense	Damaging			141532428
6	38854646	Exonic	DNAH8	p.I2780T	missense	Damaging			142328376
6	39159379	Exonic	KCNK5	p.R263W	missense	Damaging			150380866
6	39282816	3'UTR; Promoter; Exonic	KCNK17; KCNK16	p.Q251*; p.Q298*	stop gain		Promoter Loss	Klf4	138573996
6	39851789	Exonic	DAAM2	p.R633W	missense	Damaging			200964833
6	42980849	Promoter; Intronic	KLHDC3; MEA1				Promoter Loss	FOXC1	117965109
6	42986654	Exonic; ncRNA	KLHDC3	p.R292G	missense	Damaging
6	43006408	Exonic	CUL7	p.L1488P; p.L1572P	missense	Damaging			41274912
6	43485090	Promoter; Exonic	YIPF3; POLR1C	p.A39V	missense	Tolerated	Promoter Loss	TFAP2A	148236144
6	43543595	Promoter; Exonic	POLH; XPO5	p.M3L	missense	Tolerated	Promoter Loss	GATA2; YY1
6	44397571	Exonic	CDC5L	p.P672R	missense	Damaging
6	45515007	Exonic	RUNX2	p.G511S; p.G497S; p.G489S	missense	Tolerated			11498198
6	46801276	Splice Site	MEP1A				Splice Site Loss
6	47976708	Exonic	PTCHD4	p.I190T	missense	Damaging			45461096
6	49415411	Exonic	MUT	p.R511Q	missense	Damaging
6	49419386	Exonic	MUT	p.M375I	missense	Damaging			148091558
6	49580247	Exonic	RHAG	p.V270I	missense	Damaging			16879498
6	49604443	Exonic	RHAG	p.T28M	missense	Tolerated			114042395
6	50016384	Promoter	DEFB112				Promoter Loss	Nkx2-5	73739915
6	51712576	Exonic	PKHD1	p.L2702M	missense	Damaging
6	51913367	Exonic	PKHD1	p.T777M	missense	Damaging
6	51947197	Exonic	PKHD1	p.R92W	missense	Damaging
6	52144229	Exonic	MCM3	p.R244W; p.R279W	missense
6	52317597	Exonic; ncRNA	EFHC1	p.F229L; p.F210L	missense	Tolerated			137852776; 28940311
6	54172879	Promoter	TINAG				Promoter Loss	FOXI1	1340660
6	55924005	Exonic	COL21A1	p.G882R	missense	Damaging			115079907
6	56035890	Exonic	COL21A1	p.R226H	missense	Damaging
6	56373536	Exonic	DST	p.D4225N; p.D3721N; p.D4087N; p.D4047N	missense				41271862
6	56417095	Exonic	DST	p.S2876C; p.S3380C; p.S3242C; p.S3202C	missense				180765536
6	76018573	Exonic	FILIP1	p.R1159H	missense	Damaging			147152005
6	76022271	Exonic	FILIP1	p.R1093*	stop gain
6	76412747	Exonic	SENP6	p.N885S; p.N892S	missense	Damaging
6	84233939	Exonic	PRSS35	p.P260L	missense	Damaging			141429310
6	87971438	Exonic	ZNF292	p.E2698fs	frameshift
6	89975480	Exonic	GABRR2	p.W247*	stop gain
6	90572060	Exonic	CASP8AP2	p.T211I	missense	Damaging			199979891
6	91260267	Exonic	MAP3K7	p.Y290C	missense	Tolerated
6	102134167	Exonic	GRIK2	p.S297W	missense	Damaging			61996330
6	105563677	Exonic	BVES	p.L281P	missense	Damaging			41285458
6	110763935	Exonic	SLC22A16	p.E232G	missense	Damaging			41288594
6	110768128	Exonic	SLC22A16	p.A200V	missense	Damaging			61729086
6	111670497	Exonic	REV3L	p.Y2448C	missense	Damaging
6	111913185	Exonic; ncRNA	TRAF3IP2	p.35_36insP	in-frame				142054894
6	112460365	Exonic	LAMA4	p.R1073Q; p.R1080Q	missense	Damaging			41289902
6	112522852	Exonic	LAMA4	p.R154W	missense	Damaging			11757455
6	116948921	Exonic	RSPH4A	p.Q351*	stop gain
6	117113432	Exonic	GPRC6A	p.S885Y	missense	Damaging			142518238
6	117708999	Exonic	ROS1	p.S653F	missense	Damaging			34203286
6	119136283	Exonic	MCM9	p.K1046*	stop gain
6	119510904	Exonic	MAN1A1	p.E491K	missense	Tolerated			117089274
6	121602785	Exonic	C6orf170	p.S505C	missense	Activating			79221470
6	121638666	Exonic	C6orf170	p.S157F	missense	Damaging			75747353
6	122773119	Exonic	SERINC1	p.S225G	missense	Activating			17260829
6	126236477	Splice Site	NCOA7				Splice Site Loss
6	129835737	Exonic	LAMA2	p.P3066T; p.P3070T	missense	Damaging
6	133072611	Intronic; Exonic; ncRNA	VNN2	p.D291E; p.D238E	missense	Damaging
6	142397030	Exonic	NMBR	p.R310W	missense	Damaging			142626832
6	144835864	Exonic	UTRN	p.R1718C	missense	Damaging
6	146126163	Exonic	FBXO30	p.T460I	missense	Damaging			150645956
6	146127155	Exonic	FBXO30	p.Q129H	missense	Damaging
6	146127359	Exonic	FBXO30	p.L61F	missense	Damaging
6	146673571	Exonic	GRM1	p.S458A	missense	Damaging			151255685
6	150174195	Exonic	LRP11	p.A239T	missense	Tolerated
6	151161116	Exonic	PLEKHG1	p.G1081E	missense	Activating			61742396
6	151161836	Exonic	PLEKHG1	p.L1321S	missense	Activating			17054318
6	151670338	Exonic	AKAP12	p.E271G; p.E173G	missense	Damaging			61757550
6	152464886	Exonic	SYNE1	p.L8331V; p.L8283V	missense
6	152539497	Exonic	SYNE1	p.E7362D; p.E7291D	missense
6	152652096	Exonic	SYNE1	p.C4575F; p.C4504F	missense				199701902
6	152686090	Exonic	SYNE1	p.S3346Y; p.S3353Y	missense				150170988
6	152737573	Exonic	SYNE1	p.R2007K; p.R2000K	missense				149146258
6	157527360	Exonic	ARID1B	p.F1682L; p.F1695L	missense
6	159659662	Exonic	FNDC1	p.R1382Q	missense	Damaging			200758408
6	159660959	Exonic	FNDC1	p.N1531Y	missense	Damaging
6	159667972	Exonic	FNDC1	p.T1554M	missense	Damaging			61746218
6	160999587	Exonic	LPA	p.P1480L	missense	Damaging
6	161006077	Splice Site	LPA				Splice Site Loss		41272114
6	161575252	Exonic	AGPAT4	p.K147*	stop gain
6	167754049	Exonic	TTLL2	p.G221R	missense	Damaging			142290843
6	169648562	Exonic	THBS2	p.K187*	stop gain
6	169648760	Exonic	THBS2	p.A121S	missense	Damaging
6	169648795	Exonic	THBS2	p.S109F	missense	Damaging
6	170072422	Exonic	WDR27	p.L87P	missense	Damaging
7	1197845	Exonic	ZFAND2A	p.E2Q	missense	Damaging			201399100
7	1481951	Exonic	MICALL2	p.A530T	missense	Activating			147007863
7	4794934	Exonic	FOXK1	p.R324W	missense	Damaging
7	5334530	Exonic	SLC29A4	p.P195R	missense	Damaging
7	16502202	Exonic	SOSTDC1	p.S198fs	frameshift
7	18066968	Exonic	PRPS1L1	p.L145fs	frameshift				142789488
7	18067268	Exonic	PRPS1L1	p.E46D	missense	Damaging
7	21775381	Exonic	DNAH11	p.D2522N	missense
7	21827060	Exonic	DNAH11	p.E3261D	missense				201944089
7	21934511	Exonic	DNAH11	p.A4315T	missense				72658825
7	21939010	Exonic	DNAH11	p.T4369S	missense
7	22771038	Exonic	IL6	p.D162V	missense	Tolerated			2069860
7	23728931	Exonic	FAM221A	p.C37R; p.C95R	missense	Activating			35495590
7	29186493	Promoter	CPVL				Promoter Loss	FOXC1; Hltf; NFATC2; NFIC; ETS1	140083937
7	30649268	Exonic	GARS	p.T268I	missense	Damaging			2230310
7	31690754	Splice Site	CCDC129				Splice Site Loss
7	37988534	Exonic; Intronic	EPDR1	p.P60L; p.P121L	missense	Damaging			149095633
7	40117662	Exonic	CDK13	p.F947V	missense	Damaging
7	44578819	Exonic	NPC1L1	p.E393K	missense	Damaging
7	44611157	Exonic	DDX56	p.R275H	missense	Damaging			41279636
7	44802870	Exonic	ZMIZ2	p.S573N; p.S547N	missense	Tolerated			189007540
7	47930180	Exonic	PKD1L1	p.T879A	missense	Activating			11972142
7	48086151	Exonic	C7orf57	p.D149N; p.D27N	missense	Tolerated			111480809
7	48278997	Exonic	ABCA13	p.Q353fs	frameshift
7	48312723	Exonic	ABCA13	p.W1154G	missense	Damaging			181907450
7	48314151	Exonic	ABCA13	p.L1630V	missense	Damaging			142391487
7	48318614	Exonic	ABCA13	p.I2608R	missense	Damaging			190991016
7	48411787	Exonic	ABCA13	p.H3609P	missense	Damaging			78147863
7	48443282	Exonic	ABCA13	p.T3959S	missense	Damaging
7	50513569	Exonic	FIGNL1	p.K473Q	missense	Damaging			146521755
7	55229246	Exonic	EGFR	p.P518L	missense	Damaging
7	65444841	Exonic	GUSB	p.D152N	missense	Tolerated			149606212
7	73105270	Exonic; ncRNA	WBSCR22	p.C129W	missense	Damaging
7	76111831	Exonic	DTX2	p.M92T	missense	Tolerated			150857694
7	77885593	Exonic	MAGI2	p.M572L	missense	Activating
7	82544509	Exonic	PCLO	p.G4265C	missense
7	82585684	Exonic	PCLO	p.R1529*	stop gain
7	82784588	Exonic	PCLO	p.G457R	missense				144574814
7	82996915	Exonic	SEMA3E	p.T712M; p.T772M	missense	Damaging			147014544
7	87060844	Exonic	ABCB4	p.R590Q	missense	Damaging			45575636
7	92085763	Exonic; ncRNA	GATAD1	p.R233W	missense	Damaging			34768413
7	92905504	Exonic	CCDC132	p.F247L; p.F277L	missense	Damaging
7	99654862	Exonic	ZSCAN21	p.I78S	missense	Damaging			147509446
7	99917237	Exonic	SPDYE3	p.I466F	missense	Damaging			200892093
7	100388628	Exonic	ZAN	p.N2474K	missense				77705466
7	100457578	Exonic	SLC12A9	p.I261T; p.I350T	missense	Damaging			80308281
7	100683179	Exonic	MUC17	p.G2828S	missense
7	102760055	Exonic	NAPEPLD	p.A304T	missense	Damaging
7	104747899	Exonic	MLL5	p.G999C	missense	Damaging			117986340
7	107341628	Exonic	SLC26A4	p.L597S	missense	Tolerated			55638457
7	107569962	Exonic	LAMB1	p.I1547T	missense	Damaging			35915664
7	114293965	Intronic	FOXP2				Enhancer Binding Site
7	114293996	Exonic; ncRNA	FOXP2	p.E417K; p.E399K; p.E425K; p.E400K	missense	Damaging
7	116166688	Exonic	CAV1	p.K47T; p.K16T	missense	Damaging
7	116339642	Exonic	MET	p.E168D	missense	Tolerated			55985569
7	116411990	Exonic	MET	p.T1010I; p.T992I	missense	Damaging			56391007
7	117431785	Exonic	CTTNBP2	p.R489W	missense	Damaging
7	120911438	Exonic	CPED1	p.R941H	missense	Damaging			138155176
7	122033505	Exonic	CADPS2	p.Q954E; p.Q960E; p.Q964E	missense	Activating			199643380
7	129680889	Exonic	ZC3HC1	p.K104T	missense	Damaging
7	129929499	Exonic	CPA2	p.L391S	missense	Damaging
7	130042543	Exonic; ncRNA	CEP41	p.L174M; p.L158M	missense	Damaging
7	135047811	Exonic	CNOT4	p.H656Q; p.H582Q; p.H653Q; p.H585Q	missense	Tolerated			200460078
7	135258511	Exonic	NUP205	p.A94G	missense	Damaging			148613242
7	135291532	Exonic	NUP205	p.R980H	missense	Tolerated
7	137792253	Exonic	AKR1D1	p.R220H; p.R261H	missense	Damaging			143101649
7	138363809	Promoter	SVOPL				Promoter Loss	MZF1_1-4; SPIB	200944313
7	138946363	Exonic	UBN2	p.E427fs	frameshift
7	141333767	Exonic	AGK	p.V219I	missense	Tolerated			201584377
7	142457303	Promoter	PRSS1				Promoter Loss	TBP
7	142460339	Exonic	PRSS1	p.C171Y	missense	Damaging			200973660
7	142836646	Exonic	PIP	p.R118W	missense	Damaging			75076193
7	143956006	Exonic	OR2A4/OR2A7	p.T239S	missense	Damaging			200085936
7	149475926	Exonic	SSPO	p.V298M	missense				17754559
7	149480714	Exonic	SSPO	p.R807P	missense				200068033
7	149509714	Exonic	SSPO	p.C3330R	missense				191570910
7	150027608	Exonic; Intronic	LRRC61; C7orf29	p.V39I	missense	Tolerated
7	151878923	Exonic	MLL3	p.T2008A	missense				6951159
7	156468477	Exonic	RNF32	p.N258Y	missense	Damaging
8	2855632	Exonic	CSMD1	p.V2760M	missense	Damaging
8	6366552	Intronic; Exonic	ANGPT2; MCPH1	p.G411S; p.G410S; p.G359S	missense	Damaging
8	6588325	Exonic	AGPAT5	p.L128W	missense	Damaging
8	8235297	Exonic	SGK223	p.R208C	missense	Damaging			180898867
8	12960361	Exonic; 5'UTR	DLC1	p.R65C; p.R502C	missense	Damaging
8	15998540	Exonic; Intronic	MSR1	p.T350A	missense
8	16026259	Exonic	MSR1	p.V113A	missense	Tolerated			117359034
8	17206500	Exonic	MTMR7	p.R187*	stop gain
8	17513445	Exonic	MTUS1	p.T259I; p.T958I; p.T157I; p.T178I; p.T1012I	missense	Damaging			199740873
8	17612518	Exonic	MTUS1	p.S267P	missense	Damaging			61733696
8	17731935	Exonic	FGL1	p.M114V	missense	Damaging			35311020
8	18080001	Exonic	NAT1	p.V211I; p.V149I	missense	Activating			4987076
8	20107816	Exonic	LZTS1	p.T403M	missense	Damaging			141630311
8	22106070	Exonic	POLR3D	p.189delF	in-frame
8	22473222	Exonic; ncRNA	KIAA1967	p.D469Y	missense	Damaging			147092133
8	23004486	Exonic	TNFRSF10D	p.T157M	missense	Damaging			149074636
8	25174610	Exonic	DOCK5	p.T469M	missense	Damaging			61732769
8	25341572	Exonic	CDCA2	p.F404Y	missense	Damaging
8	25715988	Exonic	EBF2	p.R459W	missense	Tolerated
8	27394334	Exonic	EPHX2	p.349_350insR; p.336_337insR; p.402_403insR	in-frame				71553864
8	29024943	Exonic	KIF13B	p.R369W	missense	Damaging			117139027
8	30436517	Exonic	GTF2E2	p.K266I	missense	Damaging
8	30916702	Exonic	WRN	p.L44V	missense	Damaging			139775895
8	32613953	Exonic	NRG1	p.R246Q; p.R125Q; p.R276Q; p.R284Q; p.R279Q; p.R229Q; p.R263Q	missense	Damaging
8	32621295	Exonic; 3'UTR	NRG1	p.R417H; p.R438H; p.R383H; p.R400H; p.R433H; p.R430H	missense	Damaging			201448418
8	33371053	Promoter	TTI2				Promoter Loss	NFIC	11785250
8	36763305	Exonic	KCNU1	p.L697V	missense	Damaging
8	37734755	Exonic	RAB11FIP1	p.T229M	missense	Damaging			61746628
8	42171939	Exonic; ncRNA	IKBKB	p.N205K; p.N262K; p.N264K	missense	Damaging
8	53077749	Exonic	ST18	p.T414M	missense	Damaging			34326988
8	55049131	Exonic	MRPL15	p.R57G	missense				117264028
8	59520366	Exonic	NSMAF	p.R272C; p.R241C	missense	Damaging			144608080
8	61655009	Exonic	CHD7	p.M340V	missense	Activating			41305525
8	67047301	Exonic	TRIM55	p.E140K	missense	Tolerated			138811034
8	67062681	Intronic; Exonic	TRIM55	p.R322H	missense	Tolerated			145295575
8	67809015	Exonic	MCMDC2	p.D483H	missense	Damaging
8	69031742	Exonic	PREX2	p.F1166Y	missense	Damaging
8	71556453	Exonic	LACTB2	p.144_146delGHT	in-frame
8	72981323	Exonic	TRPA1	p.R127*	stop gain				151030022
8	77766101	Exonic	ZFHX4	p.K2315R	missense
8	77768390	Exonic	ZFHX4	p.V3078G	missense				16939380
8	79710344	Exonic	IL7	p.Y37C	missense	Damaging
8	85441701	Exonic	RALYL	p.V62I; p.V49I	missense	Damaging
8	85441797	Exonic	RALYL	p.A94T; p.A81T	missense	Damaging
8	87076810	Exonic	PSKH2	p.R79K	missense	Damaging			35315725
8	88363986	Exonic	CNBD1	p.373delI	in-frame				201174674
8	88885221	Exonic	DCAF4L2	p.326delE	in-frame
8	92330608	Exonic	SLC26A7	p.Y214*	stop gain
8	97263180	Exonic	MTERFD1	p.K211Q	missense	Damaging			112357919
8	99101554	Intronic; Exonic	C8orf47	p.K103N	missense	Tolerated			35339824
8	100994172	Exonic	RGS22	p.E1118G	missense	Damaging			34200563
8	101716539	Exonic	PABPC1	p.V633G	missense	Damaging
8	104412688	Exonic; ncRNA	SLC25A32	p.Y300C	missense	Damaging			141856398
8	105361634	Intronic; Exonic	DCSTAMP	p.P285L	missense	Activating			146710492
8	106431420	Exonic	ZFPM2	p.E30G	missense	Damaging			121908601
8	110099748	Exonic	TRHR	p.N3D	missense	Damaging			200420761
8	110450593	Exonic	PKHD1L1	p.G1223V	missense	Damaging			117037399
8	110476965	Exonic	PKHD1L1	p.T2635M	missense	Damaging			182056196
8	113237076	Exonic	CSMD3	p.D3683G; p.D3643G; p.D3514G	missense	Damaging
8	121259936	Exonic	COL14A1	p.P855L	missense	Damaging			2305606
8	125072527	Exonic	FER1L6	p.V994G	missense	Damaging			117275600
8	125113369	Exonic	FER1L6	p.E1639K	missense	Damaging
8	125113373	Exonic	FER1L6	p.T1640K	missense	Damaging
8	125601881	Exonic	MTSS1	p.L122R	missense	Damaging
8	126017781	Exonic	SQLE	p.L187F	missense	Damaging
8	134050854	Intronic; Exonic	TG; SLA	p.R289Q; p.R249Q; p.R266Q	missense	Tolerated			200951688
8	139626111	Exonic	COL22A1	p.P1326L	missense	Tolerated			202129460
8	139825249	Exonic	COL22A1	p.R420Q	missense	Damaging			143614201
8	141407834	Exonic	TRAPPC9	p.A340V; p.A438V	missense	Damaging			143778652
8	144941198	Exonic	EPPK1	p.Q2075P	missense	Damaging			79860671
8	145058804	Exonic	PARP10	p.R456C	missense	Damaging
8	146157475	Exonic	ZNF16	p.G233V	missense	Damaging
9	1056870	Exonic; 3'UTR	DMRT2	p.A428V	missense	Damaging			41311430
9	2191370	Exonic	SMARCA2	p.V1567L; p.V1549L	missense	Damaging			144110632
9	2834094	Exonic	KIAA0020	p.L126P	missense	Tolerated			184075081
9	4625415	Exonic	SPATA6L	p.H136R	missense	Activating			45463394
9	5920301	Exonic	KIAA2026	p.V1899I	missense	Damaging			201275252
9	5921575	Exonic	KIAA2026	p.M1474T	missense	Damaging			76173761
9	5921697	Exonic	KIAA2026	p.1433delI	in-frame
9	12821586	Exonic	LURAP1L	p.D172Y	missense	Damaging
9	14759892	Exonic	FREM1	p.L1738M; p.L274M	missense	Damaging			138267253
9	17457636	Exonic	CNTLN	p.P1077T	missense	Tolerated
9	17484353	Exonic	CNTLN	p.M1308fs	frameshift
9	32481339	Exonic	DDX58	p.R546Q	missense	Damaging			61752945
9	33799026	Exonic	PRSS3	p.R212G; p.R191G; p.R198G; p.R255G	missense	Activating			148495550
9	34127211	Promoter	DCAF12				Promoter Loss	BRCA1	10971940
9	35295780	Exonic	UNC13B	p.T205I	missense	Damaging			138440338
9	35380531	Exonic	UNC13B	p.S675A	missense	Damaging			61732426
9	35660894	3'UTR; Exonic; Intronic	ARHGEF39; CCDC107	p.K188*	stop gain
9	36170952	Exonic	CCIN	p.R485W	missense	Damaging			45579743
9	37744565	Exonic	FRMPD1	p.Y846D	missense	Damaging			34233395
9	71863003	Exonic	TJP2	p.D892N; p.D915N; p.D919N; p.D946N	missense	Damaging
9	72333391	Exonic	PTAR1	p.T359M	missense	Damaging
9	74347355	Exonic	TMEM2	p.I492T; p.I429T	missense	Damaging			200733178
9	78907172	Exonic	PCSK5	p.C1056R	missense	Damaging
9	79259660	Exonic	PRUNE2	p.H2908R	missense	Damaging
9	79321353	Exonic	PRUNE2	p.G1946D	missense	Damaging			200041998
9	79910521	Exonic	VPS13A	p.G1191R; p.G1152R	missense	Damaging
9	85882087	Exonic; Intronic	FRMD3	p.Q2H	missense	Damaging
9	87339226	Exonic	NTRK2	p.N270Y	missense	Damaging
9	91606806	Intronic; Exonic	S1PR3; C9orf47	p.T171I; p.T152I	missense				142040832
9	91606812	Intronic; Exonic	S1PR3; C9orf47	p.S173N; p.S154N	missense				34421923
9	95076550	Exonic; ncRNA	NOL8	p.L718S; p.L786S	missense	Damaging
9	95078413	Exonic; ncRNA	NOL8	p.K97R; p.K165R	missense	Damaging			41305617
9	95179589	Exonic; Intronic	OMD; CENPP	p.K84N	missense	Damaging			115116400
9	97062852	Exonic	ZNF169	p.R338W	missense	Damaging			61154129
9	97329625	Exonic	FBP2	p.S211N	missense	Damaging			61755092
9	100962566	Exonic; ncRNA	TBC1D2	p.R839C; p.R850C; p.R390C	missense	Damaging			137868712
9	104432936	Exonic	GRIN3A	p.K586N	missense	Damaging			142284927
9	107266833	Exonic	OR13F1	p.C97Y	missense	Damaging			79177442
9	107582311	Exonic	ABCA1	p.L1000F	missense	Damaging
9	107588033	Exonic	ABCA1	p.V825I	missense	Activating			2066715
9	111641008	Exonic	IKBKAP	p.K1199*	stop gain
9	111679940	Exonic	IKBKAP	p.S251G	missense	Damaging			17853166
9	112200441	Exonic	PTPN3	p.Q49H; p.Q180H	missense	Damaging
9	113261519	Splice Site	SVEP1				Splice Site Loss
9	115806006	Exonic	ZFP37	p.C298R	missense	Damaging			112145149
9	115928396	Exonic	FKBP15	p.D1208N	missense	Damaging			75624182
9	117066892	Exonic	COL27A1	p.Q1626L	missense
9	125512438	Exonic	OR1L6	p.F104L	missense	Damaging			117995259
9	130551658	Exonic	CDK9	p.P319S	missense	Damaging
9	130551659	Exonic	CDK9	p.P319L	missense	Damaging
9	131038400	Promoter	SWI5; GOLGA2				Promoter Loss	FOXL1	201027633
9	131084628	Promoter; Exonic	COQ4; TRUB2	p.G20G	synonymous		Promoter Loss	TFAP2A	11539570
9	132890977	Exonic	GPR107	p.P548L; p.P500L; p.P519L	missense	Damaging
9	136029520	Exonic	GBGT1	p.R163Q	missense	Damaging			41297225
9	137708884	Exonic	COL5A1	p.P1379S	missense	Damaging			61739195
9	137801702	Exonic	FCN1	p.A308V	missense	Damaging			143541199
9	138516128	Exonic	GLT6D1	p.A216T	missense	Damaging			61739510
9	139354005	Exonic	SEC16A	p.S1732T	missense
9	139878161	Splice Site	LCNL1				Splice Site Loss		201957397
9	139974584	Exonic	UAP1L1	p.R390W	missense	Damaging			199583531
9	139994187	Exonic; ncRNA	MAN1B1	p.F257C	missense	Damaging
9	140358794	Exonic	PNPLA7	p.E1052K; p.E1027K	missense	Damaging
9	140444627	Exonic	PNPLA7	p.S8fs	frameshift
10	3207656	Exonic	PITRM1	p.S129L; p.S161L	missense	Damaging
10	11523868	Exonic	USP6NL	p.L327M; p.L344M	missense	Damaging
10	11535208	Exonic	USP6NL	p.R135Q; p.R152Q	missense	Damaging
10	12126716	Exonic	DHTKD1	p.R163Q	missense	Tolerated			78189904
10	12803018	Exonic	CAMK1D	p.L124P	missense	Damaging
10	17169826	Splice Site	CUBN				Splice Site Loss		146047781
10	18827163	Exonic	CACNB2	p.L387F; p.L425F; p.L401F; p.L415F; p.L399F; p.L398F; p.L405F; p.L429F; p.L453F	missense	Damaging			145638628
10	25887239	Exonic	GPR158	p.R895Q	missense	Damaging
10	35320450	Exonic	CUL2	p.K442T; p.K436T; p.K423T	missense	Damaging
10	37419218	Exonic	ANKRD30A	p.T85M	missense	Damaging			61737412
10	37419292	Exonic	ANKRD30A	p.E110*	stop gain				116939015
10	43597987	Exonic	RET	p.N179H	missense	Damaging
10	43659338	Exonic	CSGALNACT2	p.T335T	synonymous				78146682
10	45938666	Splice Site	ALOX5				Splice Site Loss
