# Supplementary material for: Genome-wide multi-omics profiling of colorectal cancer identifies immune determinants strongly associated with relapse
Source: Front Genet. 2013 Nov 20;4:236. doi: 10.3389/fgene.2013.00236 (PMC3834519; doi:10.3389/fgene.2013.00236)
Supplement: Supplementary file 1 [file DataSheet1.ZIP › 66002_Madhavan_Data_Sheet_7.XLSX]

## Sheet: Supplmental Table microRNA targ
Supplemental Table : Results of combinatorial microRNA target enrichment for KEGG pathways
KEGG pathway	p-value	#genes	#miRNAs
Neurotrophin signaling pathway	7.73071e-32	60	21
MAPK signaling pathway	6.2902e-24	106	23
Shigellosis	1.86244e-21	34	17
Chronic myeloid leukemia	1.04778e-19	37	20
Prostate cancer	4.62568e-17	41	20
Acute myeloid leukemia	7.64824e-16	29	19
Axon guidance	1.94736e-15	57	18
Ubiquitin mediated proteolysis	3.40319e-13	57	21
Pancreatic cancer	3.95425e-13	34	17
Focal adhesion	4.35103e-13	76	22
ErbB signaling pathway	5.89076e-13	39	19
Endometrial cancer	9.36207e-13	25	21
Regulation of actin cytoskeleton	9.36207e-13	81	22
Bacterial invasion of epithelial cells	6.32201e-12	33	18
Chemokine signaling pathway	1.2405e-11	70	20
Long-term potentiation	1.46281e-11	31	19
B cell receptor signaling pathway	2.38591e-11	34	20
PI3K-Akt signaling pathway	6.44759e-11	114	23
Non-small cell lung cancer	2.01439e-09	26	17
Thyroid cancer	3.9034e-09	15	13
Insulin signaling pathway	6.89932e-09	51	20
Prion diseases	8.39879e-08	11	8
GnRH signaling pathway	2.37059e-07	35	18
Protein processing in endoplasmic reticulum	4.3348e-07	62	22
mTOR signaling pathway	6.4251e-07	26	16
Pathways in cancer	8.19272e-07	113	24
Adipocytokine signaling pathway	1.05962e-06	28	17
Glutamatergic synapse	3.85852e-06	44	17
Colorectal cancer	4.18398e-06	26	19
VEGF signaling pathway	5.1994e-06	26	19
T cell receptor signaling pathway	5.1994e-06	39	20
Endocytosis	7.72656e-06	68	21
Dopaminergic synapse	9.41527e-06	46	21
Vasopressin-regulated water reabsorption	1.38464e-05	18	13
Histidine metabolism	1.96955e-05	13	8
Retrograde endocannabinoid signaling	2.63092e-05	42	20
Small cell lung cancer	3.27607e-05	31	19
Fc epsilon RI signaling pathway	3.58324e-05	27	18
Adherens junction	3.79755e-05	30	12
GABAergic synapse	4.12654e-05	37	18
Serotonergic synapse	4.83598e-05	40	17
Melanoma	5.25131e-05	27	17
Epithelial cell signaling in Helicobacter pylori infection	5.94089e-05	25	15
N-Glycan biosynthesis	6.01185e-05	20	15
Pathogenic Escherichia coli infection	8.6957e-05	21	13
Hepatitis B	9.62813e-05	51	21
Renal cell carcinoma	9.79866e-05	30	19
Cholinergic synapse	9.88883e-05	43	21
Lysine degradation	0.000103457	20	16
Osteoclast differentiation	0.000118718	44	20
Fc gamma R-mediated phagocytosis	0.000153692	33	17
Circadian rhythm	0.000161044	14	9
Long-term depression	0.000161044	25	17
Wnt signaling pathway	0.000251249	52	21
Progesterone-mediated oocyte maturation	0.000274906	30	17
Aldosterone-regulated sodium reabsorption	0.000916855	15	15
HTLV-I infection	0.00127976	80	23
TGF-beta signaling pathway	0.00155695	30	17
Dorso-ventral axis formation	0.00158537	10	9
Vascular smooth muscle contraction	0.00163815	41	19
RNA degradation	0.00238368	25	14
Dilated cardiomyopathy	0.00283775	30	19
Bladder cancer	0.00288703	16	16
Melanogenesis	0.00385549	34	16
Gap junction	0.00385549	32	18
Transcriptional misregulation in cancer	0.0101222	58	22
Valine, leucine and isoleucine biosynthesis	0.0102365	2	3
Hypertrophic cardiomyopathy (HCM)	0.010997	27	18
mRNA surveillance pathway	0.0121458	30	14
Natural killer cell mediated cytotoxicity	0.0129494	44	21
Glioma	0.0137257	26	17
Endocrine and other factor-regulated calcium reabsorption	0.0149222	19	14
Epstein-Barr virus infection	0.0233346	60	20
Glycosphingolipid biosynthesis - ganglio series	0.0290181	7	6
Amyotrophic lateral sclerosis (ALS)	0.0358855	18	13
Gastric acid secretion	0.0358855	24	16
Hepatitis C	0.0386389	39	19
Salmonella infection	0.0446905	26	16
