# Supplementary material for: Genome-wide multi-omics profiling of colorectal cancer identifies immune determinants strongly associated with relapse
Source: Front Genet. 2013 Nov 20;4:236. doi: 10.3389/fgene.2013.00236 (PMC3834519; doi:10.3389/fgene.2013.00236)
Supplement: Supplementary file 1 [file DataSheet1.ZIP › 66002_Madhavan_Data_Sheet_6.XLSX]

## Sheet: comb.all.short.list
	A154	A155	A208	A226	A251	A278	A290	A540	A557	A579	A584	A591	A611	A628	A651	A665	A671	A734	B296	B312	A1717	A196	A2184	A522	A548	A632	A748	B1244	B155	B189	B20	B264	B309	B349	B35	B396	B645	B777	B972	R43
C:CLIN:Relapse:::::	relapse-free	relapse-free	relapse-free	relapse-free	relapse-free	relapse-free	relapse-free	relapse-free	relapse-free	relapse-free	relapse-free	relapse-free	relapse-free	relapse-free	relapse-free	relapse-free	relapse-free	relapse-free	relapse-free	relapse-free	relapse	relapse	relapse	relapse	relapse	relapse	relapse	relapse	relapse	relapse	relapse	relapse	relapse	relapse	relapse	relapse	relapse	relapse	relapse	relapse
N:GEXP:OR6S1:chr14:21108854:21109850:-:	3.65244	3.96952	2.8547	3.02601	4.13542	3.18967	3.49096	3.55627	3.65438	3.17693	3.69332	3.68575	4.11977	3.13466	3.60072	3.68633	3.10676	3.95363	3.1806	3.51393	3.85624	4.52038	4.03458	3.09021	4.18676	4.34964	3.48058	3.44091	3.15708	4.5796	3.46496	4.55452	4.22963	4.03674	3.49198	4.18935	4.24045	3.84652	4.13732	3.41082
N:GEXP:PCOLCE2:chr3:142537176:142607738:-:	3.97207	4.34163	3.56831	3.91725	3.97757	3.70799	4.48498	4.4691	4.28393	3.98132	4.1376	3.72775	4.26633	4.02443	3.68386	3.79596	3.51336	3.88624	3.68968	4.16835	3.65976	3.93734	3.38243	3.57813	3.85394	3.50329	3.72803	3.4167	3.84251	3.95874	3.70553	3.9858	3.77548	3.72641	3.34851	3.82591	3.80417	4.34603	3.64914	3.19055
N:GEXP:CXCL13:chr4:78527019:78532193:+:	3.4671	2.48974	2.18253	1.7665	2.9708	2.45513	2.24961	1.72422	2.11214	2.13489	2.97785	3.27775	2.21105	2.77285	2.05435	2.72647	2.22063	2.44693	2.81738	2.65681	1.54317	1.95087	1.87088	1.95316	1.70464	2.73751	1.76516	1.98459	1.65196	2.18282	1.94723	3.35154	2.08895	1.94117	2.25498	1.99364	2.0033	2.2154	1.7476	1.64058
N:GEXP:ARHGAP28:chr18:6837347:6912153:+:	2.70114	2.46231	2.52466	2.58217	2.6676	2.45513	2.32704	2.45829	2.41317	2.45261	2.63059	2.67087	3.00567	2.37326	2.35733	2.6286	2.45837	2.6105	2.23005	2.17854	2.3005	2.34077	2.31705	2.21314	2.27901	2.67015	2.35159	2.25311	2.08101	2.74157	2.39606	2.33404	2.34352	2.33369	2.02406	2.48038	2.28052	2.38174	2.531	2.47219
N:GEXP:PDE9A:chr21:44073924:44195403:+:	5.03757	5.38538	5.28035	5.482	4.74169	5.54825	5.00107	5.32454	4.5425	5.2545	5.03402	5.22135	4.89757	4.98499	5.12565	4.43678	4.81982	5.02074	5.39331	5.07244	5.07776	4.57962	4.27496	5.49545	5.06764	6.37895	4.81922	5.13502	6.44875	7.42526	6.07365	7.27598	5.67038	6.18745	5.67099	5.83387	5.48102	7.2861	6.02325	5.48582
N:GEXP:IRAK3:chr12:66583079:66641951:+:	2.54901	2.77604	2.41187	3.12878	2.30681	3.46213	2.65031	3.82523	2.88991	3.36591	2.04293	3.08951	2.4039	2.67035	4.38316	2.54135	2.27944	4.48172	3.06106	2.15717	2.53976	2.54155	2.33211	2.76669	2.07625	2.19312	2.27733	2.55529	2.18669	2.7316	1.89852	2.41611	2.35309	2.186	2.04401	2.48092	2.29073	2.35522	2.22716	2.04919
N:GEXP:IFIT5:chr10:91174555:91178405:+:	3.97502	4.62905	4.09988	4.14721	4.05769	4.79189	4.11327	4.27015	4.14954	4.09157	4.1832	3.86436	3.99813	4.34505	5.43226	4.83257	4.70154	3.86047	5.5334	6.04728	3.97405	4.15084	4.71906	2.88688	3.96058	3.62344	3.82795	3.16692	4.51762	3.22243	3.95066	3.60183	3.65553	4.11448	3.82023	3.76151	3.3783	3.92888	3.81836	4.81319
N:GEXP:CDA:chr1:20915622:20945061:+:	3.96469	3.575	3.66915	3.26005	3.84193	4.43892	4.14981	3.41395	2.93913	3.46584	3.78783	3.51357	4.05132	3.96867	3.47102	4.03582	3.74534	3.82801	4.31711	4.31081	4.33734	4.13223	4.92182	5.70286	3.53683	4.19228	4.30804	3.40311	3.73898	4.45869	4.16629	4.96642	4.15386	4.39613	4.48404	4.06989	3.50543	4.98571	3.41527	4.3837
N:GEXP:TNIP3:chr4:122053785:122085280:-:	3.82291	4.17423	5.69205	5.0281	5.4455	4.57269	3.20101	3.86939	3.51207	3.67851	3.20328	3.45534	4.29075	3.68682	3.46818	3.70523	5.51527	3.96235	3.88305	4.05905	3.14778	3.24504	3.37462	3.9113	2.95775	3.6459	3.47919	3.62798	3.48391	3.32665	3.24014	3.09354	3.36822	3.34515	3.11985	3.52748	2.96422	4.90475	2.90054	3.61016
N:GEXP:CEACAM19:chr19:45175203:45186762:+:	5.10502	5.09385	5.06542	5.29194	5.21371	5.37421	4.78519	5.27808	5.23553	5.03359	5.30385	5.07661	5.57702	5.41596	5.13829	5.27828	5.43038	5.46381	5.21336	5.46138	5.24201	5.51557	5.36185	4.90435	5.48114	5.5978	5.42036	5.74936	5.39778	5.46245	5.53413	5.07986	5.5206	5.22984	5.12422	5.43197	5.4257	5.75067	5.75284	5.45426
N:GEXP:CXCL11:chr4:76955945:76957140:-:	1.89023	3.72972	4.03629	4.09875	4.08863	5.65263	6.06339	1.94396	5.93783	6.45089	6.13132	1.00853	5.63273	5.81183	4.88391	8.00518	3.92819	6.1232	8.70683	7.29203	3.46695	4.64968	3.29352	4.28141	2.20405	2.80258	2.08946	6.90479	4.41302	3.72921	1.61381	1.54067	2.56892	1.26707	4.38116	2.80173	2.01672	4.22383	4.26939	5.77571
N:GEXP:DNASE1L1:chrX:153631047:153633909:-:	4.69496	4.74797	4.72983	4.69871	4.87888	4.60116	4.80954	4.47677	4.81535	4.75859	4.64529	4.27859	4.50386	4.74315	4.52118	4.75708	4.50743	4.68962	4.69424	4.65614	4.84213	4.60612	4.66115	4.69157	4.73153	4.98211	5.12401	4.73964	4.90365	4.61802	4.81735	4.79875	4.45117	4.86845	4.70908	4.80688	4.84356	4.90841	4.95303	4.82719
N:CNVR:4p16.3:chr4:0:3100000::	0	0	0	0	0	0	0	0	0	1.05423	0	0	0	0	1.73406	0	0	0	0	0	1.22607	0.924158	0.956352	0	0	2	1.07136	0.58835	0	0	0	1.64667	0	0	0	0	0.926387	0	0	1.37095
N:CNVR:1p34.2:chr1:39600000:43900000::	0	0	0	0	0	0	0	0	0	0	0	0	0	0	0	0	0	0	0	0	0.989744	0.894187	0	0	1.01015	0	0	0	0.725713	0	1.02149	0	0	0	2.16967	0	0	0	0	0
N:CNVR:1p32.1:chr1:58700000:60900000::	0	0	0	0	0	0	0	0	0	0	0	0	0	0	0	0	0	0	0	0	1.1155	0.894187	0	0	1.01015	0	0	0	0	0	0.980633	0	0	0	1.82052	0	0	0	0	0
N:CNVR:1p31.3:chr1:60900000:68700000::	0	0	0	0	0	0	0	0	0	0	0	1.02006	0	0	0	0	0	0	0	0	1.1795	0.894187	0	0	1.01015	0	0	1.291	0	0	0.980633	0	0	0	3.11863	2.6511	0	1.27377	1.81003	0
N:CNVR:3q24:chr3:144400000:150400000::	0	0	0	0	0	0	0	0	0	0	0	0	0	0	0	0	0	0	0	0	0.579272	0.93777	0	0	2.87	0	1.32383	0	0	0	0	0	0	1.27453	0.619909	0	0	0	0	0
N:CNVR:4q34.1:chr4:172200000:176600000::	0	0	0	0	0	0	0	0	0	0	0	0	0	0	0	0	0	0	0	0	0.671502	0.945931	0.895958	0	0	0	0.88204	0	0	1.65858	0.781537	0	0	0	0.628331	0	0	0	0	1.33118
N:CNVR:4p13:chr4:40900000:45600000::	0	0	0	0	0	0	0	0	0	0	0	0	0	0	0	0	0	0	0	0	0.688117	0.954962	0.890976	0	1.01648	0	0.88204	0	0	0	0	0	0	0	0	0	0	0	0	1.37095
N:CNVR:3q11.2:chr3:93200000:99800000::	0	0	0	0	0	0	0	0	0	0	0	0	0	0	0	0	0	0	0	0	0.610237	0.935862	0	0	0	0	1.35385	0	0	3.80165	0	0	0	1.20304	3.76874	0	0	0	0	0
N:CNVR:4q34.2:chr4:176600000:177800000::	0	0	0	0	0	0	0	0	0	0	0	0	0	0	0	0	0	0	0	0	0.671502	0.945931	0.89597	0	0	0	0.88204	0	0	1.65858	0.781537	0	0	0	0.765738	0	0	0	0	1.33118
N:CNVR:3q21.1:chr3:123400000:125400000::	0	0	0	0	0	0	0	0	0	0	0	0	0	0	0	0	0	0	0	0	0	0.900126	0	2.36855	0	0	1.15185	0	0	0	0	0	0	1.25056	0.596584	0	0	0	0	0
N:CNVR:3q13.31:chr3:115000000:118800000::	0	0	0	0	0	0	0	0	0	0	0	0	0	0	0	0	0	0	0	0	0	0.935862	0	0	0	0	1.35385	0	0	0	0	0	0	1.20304	0.760039	0	0	0	0	0
N:CNVR:4p16.2:chr4:3100000:5200000::	0	0	0	0	0	0	0	0	0	0	0	0	0	0	0	0	0	0	0	0	0	0.924158	0.956352	0	1.01648	0	1.10347	0	0	0	0	0	0	0	0	0	0	0	0	1.37095
N:CNVR:4q25:chr4:107900000:114100000::	0	0	0	0	0	0	0	0	0	0	0	0	0	0	0	0	0	0	0	0	0.557703	0.941579	0.888956	0	0	0	0.88204	0	0	0	0.798492	0	0	0	0	0	0	0	0	1.33118
N:CNVR:15q21.3:chr15:51100000:55800000::	0	0	0	0	0	0	0	0	0	0	0	0	0	0	0	0	1.31529	0	0	0	0	0	0.925583	0	1.31194	0	1.06352	0	0	3.43084	0	0	0	1.79715	4.38542	0	0	0	0	1.36282
N:CNVR:3q26.33:chr3:180600000:184200000::	0	0	0	0	0	0	0	0	0	0	0	0	0	0	0	0	0	0	0	0	0.500451	2.29676	0.971196	0	0	0	1.22622	0	0	0	0	0	0	1.27453	0.824392	0	0	0	0	0
N:CNVR:6p21.32:chr6:31900000:33600000::	0	0	2.06072	0	0	2.01686	0	0	0	3.5014	0	0.967953	0.899861	0	0.780102	0	0	0	0	0	0	0	0	0	0	0	0	0	0	0	0	0	0	0	0	0	0	0	0	0
N:MIRN:hsa-mir-573-001615:chr4:24521814:24521913:-:	-6.78765	-7.82955	-8.78685	-9.6927	-8.3276	-16.0118	-17.3847	-6.2498	-6.606	-18.7938	-16.1435	NA	NA	-14.5628	-18.296	NA	-16.1253	-17.1095	-18.1409	-16.5655	-9.6468	-5.4856	-5.08655	-4.98425	-17.6629	-16.2491	-7.40105	-6.2344	-17.0676	-6.52045	-16.9667	-6.4091	-16.1905	-7.877	-7.8128	-9.05395	-3.9675	-5.4433	-5.80895	-6.80605
N:MIRN:hsa-mir-548d-5p-4395348:::::	-11.8079	-12.9299	-15.5109	-14.2848	-11.5102	-10.6372	-10.1418	-12.1475	-10.3237	-11.1897	-14.0953	-10.395	-8.97015	-10.4497	-14.8705	-10.647	-10.8384	-14.4994	-16.0774	-13.2668	-14.7364	-11.7448	-13.5898	-13.6244	-13.2378	-14.7019	-12.2629	-12.362	-16.0428	-16.1712	-15.233	-13.5313	-19.3541	-12.1207	-15.4573	-15.7415	NA	-13.5399	-13.9568	-13.1474
N:MIRN:hsa-mir-222#-002097:chrX:45606420:45606530:-:	-7.49825	-6.42665	-9.24835	-9.2084	-6.0514	-4.86335	-5.01405	-10.4032	-4.0901	-2.8414	-10.1066	-4.0605	-2.12435	-2.45375	-8.2511	-3.24695	-4.43365	-8.8078	-6.435	-8.2587	-10.0912	-7.8765	-11.3295	-9.28525	-6.6087	-6.9034	-8.77075	-6.9057	-7.2191	-8.77975	-7.9142	-5.7781	-6.6259	-8.7448	-9.593	-10.6443	-5.6457	-7.6775	-6.58495	-7.20045
N:MIRN:hsa-mir-520d-3p-002743:chr19:54223349:54223436:+:	-12.5589	-11.5303	-12.0155	-12.7493	-11.1858	-12.183	-11.9436	-12.0806	-12.209	-12.561	-13.3171	-11.7039	-11.2167	-13.2475	-13.8587	-12.2224	-12.6866	-12.9045	-12.8386	-13.2744	-15.0707	-13.2208	-14.9563	-11.0694	-13.2141	-13.6155	-14.6424	-12.54	-14.2076	-12.8364	-13.5023	-12.1445	-12.0143	-13.7412	-13.072	-12.7206	-11.95	-12.2244	-14.1283	-13.3986
N:MIRN:hsa-mir-934-002177:chrX:135633036:135633119:+:	NA	NA	NA	NA	NA	NA	NA	NA	-17.29	-18.3321	NA	NA	-17.4554	-17.6669	NA	-14.1445	NA	-17.2888	NA	NA	NA	NA	NA	NA	-22.2049	-22.2036	NA	NA	NA	NA	-22.9695	NA	NA	-18.1386	-20.8046	NA	NA	NA	-18.2172	NA
N:MIRN:hsa-mir-331-3p-4373046:chr12:95702195:95702289:+:	-2.17765	-3.31145	-3.42735	-3.086	-3.0641	-2.31085	-2.53885	-3.579	-3.853	-4.0368	-3.9764	-3.0758	-2.76825	-3.36835	-3.4943	-2.47875	-2.71475	-2.2401	-4.4126	-3.3993	-2.7963	-2.3814	-4.15755	-2.16285	-2.3808	-3.4579	-2.25025	-2.5496	-3.1833	-2.65965	-2.769	-3.0658	-2.1309	-2.353	-2.238	-1.30195	NA	-2.8848	-2.96385	-2.83755
N:MIRN:hsa-mir-888-4395323:chrX:145076301:145076378:-:	-7.08255	-9.02945	-9.12965	-9.7323	-9.3212	-15.917	-14.8322	-18.0231	NA	-16.6016	-18.7212	-15.1728	-14.4759	-17.8532	-17.2223	-15.4469	-16.1374	-14.575	-17.2604	-17.2893	-10.11	-8.8251	-11.8922	-9.10955	-15.5523	-14.3137	-9.26895	-9.782	-15.1114	-12.718	-14.9684	-14.4233	-14.1439	-10.8558	-7.7249	-8.50835	-15.0905	-8.6327	-8.85115	-10.9053
N:MIRN:hsa-mir-635-001578:chr17:66420591:66420689:-:	-11.5518	-11.4017	-12.0131	-11.7359	-11.6432	-10.4292	-9.38415	-11.0868	-10.2118	-9.5165	-13.7801	-11.0563	-10.6623	-10.5087	-15.1145	-12.1713	-8.69365	-12.8856	-13.2397	-13.9408	-15.5678	-12.3432	-15.2053	-14.7386	-12.1028	-14.6899	-14.9231	-11.1491	-14.4366	-13.0671	-13.3369	-11.4541	-13.8049	-11.9881	-13.4573	-15.5663	-8.9528	-10.6789	-11.6197	-10.8111
N:MIRN:hsa-mir-1291-002838:chr12:49048226:49048313:-:	-6.54265	-6.97595	-8.35575	-7.6963	-6.5512	-5.98065	-6.01095	-7.2885	-4.8394	-5.4903	-7.2705	-5.5914	-4.43285	-5.75755	-11.6868	-5.49305	-6.02545	-7.0297	-8.9851	-8.6692	-9.1849	-7.1457	-9.68835	-9.34785	-6.7167	-8.7806	-8.60655	-7.1547	-8.714	-7.59685	-8.4371	-5.7948	-8.6202	-7.3704	-7.8507	-9.12695	-4.9604	-6.8453	-7.37445	-7.31535
N:MIRN:hsa-mir-342-5p-4395258:chr14:100575991:100576090:+:	-12.45	-18.6393	NA	-15.8771	-14.7061	-11.5549	-16.3175	-14.2117	-13.4375	-13.635	-12.2533	-12.944	-11.6943	-11.8659	-17.0431	-8.96495	-11.8294	-12.0099	-15.0809	-11.2506	-16.6414	-14.3847	NA	NA	-15.9073	-13.235	NA	NA	-14.0605	-17.4874	-13.5179	-16.1238	-16.3894	-18.3461	NA	-16.3986	NA	-17.9704	NA	-15.1402
N:MIRN:hsa-mir-623-001555:chr13:100008384:100008482:+:	-15.4032	-15.0321	NA	NA	-17.6814	-16.2096	-15.7027	-16.8067	-14.0638	-16.6661	-19.1837	-16.427	-13.0183	-13.4665	NA	-16.7173	-17.04	NA	NA	-21.5781	NA	-19.2351	NA	NA	NA	-18.732	-18.2559	-17.3382	-19.0779	NA	-22.9959	-14.2146	-16.7471	NA	NA	NA	-18.454	-16.5033	NA	-19.2971
N:MIRN:hsa-mir-370-4395386:chr14:101377475:101377550:+:	-7.03405	-9.45635	-8.95535	-8.1715	-7.4318	-6.94665	-6.67855	-7.4048	-7.3738	-8.2008	-8.1885	-6.6215	-6.94665	-8.09005	-8.491	-5.78975	-6.63285	-8.8494	-9.1682	-8.1883	-8.9943	-7.2871	-9.71315	-8.52895	-7.3419	-9.0398	-8.96955	-10.1552	-9.9223	-7.03905	-8.8404	-9.4612	-9.2446	-7.4771	-8.1706	-7.44455	NA	-9.0671	-11.0924	-9.96505
N:MIRN:hsa-mir-134-4373299:chr14:101521023:101521096:+:	-8.27345	-11.751	-10.6045	-9.4143	-8.0534	-7.95905	-7.89005	-8.0234	-7.9626	-8.8443	-11.0862	-7.2331	-7.19035	-8.83005	-10.6913	-6.08445	-7.37245	-10.9264	-13.4879	-10.6924	-9.0037	-7.2814	-9.76085	-8.95315	-9.7191	-10.8007	-10.4802	-10.6309	-13.6231	-7.58655	-13.0274	-10.9052	-12.9855	-9.0904	-9.4112	-10.1318	-10.0269	-10.514	-13.3758	-9.98335
N:MIRN:hsa-mir-196b-4395326:chr7:27209098:27209182:-:	-1.67415	-1.86415	-1.39605	-1.7768	-0.932	-0.81095	-1.14795	-3.0472	-2.3071	-2.973	-3.2852	-0.3869	-0.73135	-1.75825	-2.1339	-1.15095	-0.10175	-2.4785	-4.9087	-3.0214	-1.3543	-3.7798	-1.60555	-2.51005	-5.1109	-3.4413	-2.47755	-7.1925	-3.6004	-1.58155	-4.4634	-2.4431	-3.5902	-2.1643	-1.0895	-3.65445	-1.4755	-3.5165	-3.61295	-1.15335
N:MIRN:hsa-mir-574-3p-4395460:chr4:38869652:38869748:+:	-1.63455	-4.31365	-2.68295	-1.7844	-2.7653	-2.32925	-3.29705	-2.3344	-2.4459	-2.9967	-2.8161	-2.7488	-2.67445	-2.80535	-3.352	-1.94245	-1.51325	-0.9376	-1.8929	-2.0609	-2.2008	-2.1447	-1.79325	-1.36965	-3.5337	-2.0085	-2.38925	-3.2585	-2.114	-1.82855	-1.6067	-2.6901	-0.775	-1.6243	-1.9249	-0.86375	NA	-1.8512	-2.06905	-1.93325
N:MIRN:hsa-mir-589-4395520:chr7:5535449:5535548:-:	-17.5309	-19.9413	NA	-18.8593	-17.9712	-14.6411	-13.7731	NA	-14.7379	-17.7606	-16.0816	-16.0052	-12.4969	-14.1844	NA	-14.025	-13.4346	-18.7359	-22.2439	-21.4107	-19.3279	-17.5811	NA	NA	-17.9099	NA	NA	NA	-18.2718	NA	NA	NA	-20.4176	NA	NA	-18.4108	-17.9337	NA	NA	NA
N:MIRN:hsa-mir-151-3p-002254:chr8:141742662:141742752:-:	-2.59435	-1.80485	-2.89225	-3.8191	-2.9718	-1.99475	-1.36735	-2.3646	-1.4919	-0.9819	-4.1728	-2.3824	-1.59635	-1.90705	-4.0369	-0.85125	-1.33955	-2.7778	-2.8369	-2.7728	-3.2905	-2.544	-3.09235	-3.23345	-3.518	-3.6868	-2.67125	-2.229	-3.515	-3.00255	-3.8813	-2.7988	-3.4503	-2.4177	-1.7922	-2.93785	-1.3381	-2.6998	-2.60295	-3.02185
N:MIRN:hsa-mir-221#-002096:chrX:45605584:45605694:-:	-16.8298	NA	-19.5236	NA	NA	-15.9893	-15.4923	-16.3817	-15.4223	-15.0172	NA	-16.5409	-12.8803	-15.0356	-19.8906	-14.0741	-13.5083	NA	-17.012	-16.3708	NA	-16.9064	-19.6777	-16.6786	-19.7253	-15.5336	-17.1155	NA	-18.2208	-17.8479	NA	-17.2834	NA	-17.6183	-15.6126	-16.3986	-17.0975	-18.5374	-15.5025	-17.8637
N:MIRN:hsa-mir-96-4373372:chr7:129414531:129414609:-:	-10.2749	-11.9559	-11.2784	-11.1538	-11.2878	-12.5282	-11.5902	-13.5089	-12.7995	-11.8813	-13.5425	-12.6485	-11.1766	-14.3618	-13.9446	-14.3928	-13.4597	-22.2927	NA	-15.6991	-11.6098	-10.9319	-11.6979	-9.74675	-11.5661	-15.471	-11.045	-10.7974	-14.2428	-11.517	-13.0951	-11.3558	NA	-11.0386	-8.7547	-14.9339	-10.0677	-11.9219	-10.4883	-10.4216
N:MIRN:hsa-mir-218-2#-002294:chr5:168195150:168195260:-:	-14.6962	-16.4529	NA	NA	NA	-14.8307	-13.8826	-14.0959	-14.1819	-13.9194	NA	-14.0919	-13.5982	-14.4322	-17.1458	-12.7471	-13.6294	-15.8861	-16.5166	-16.1433	NA	-13.8386	NA	-19.5649	-16.2216	-19.8399	-16.3413	-16.4239	-17.7462	-13.5759	-16.4719	-18.1713	-14.2683	-15.3415	-15.4185	-15.6489	-15.0512	-15.6665	-17.2396	-18.2223
N:MIRN:hsa-mir-1226#-002758:chr3:47891044:47891119:+:	-11.1905	-12.6472	-12.1874	-12.9689	-12.6293	-9.75315	-9.06645	-11.7455	-9.0127	-8.0376	-14.4882	-11.6788	-8.17135	-8.93345	-12.1664	-8.83475	-9.14485	-10.6126	-11.4586	-12.1157	-15.754	-11.5901	-18.8695	-11.6332	-12.3341	-18.0219	-11.3818	-9.973	-12.1209	-12.0037	-13.6509	-11.389	-13.5121	-13.181	-13.6646	-13.2714	-9.0306	-11.0038	-11.8484	-13.3795
N:MIRN:hsa-mir-575-001617:chr4:83674489:83674583:-:	-17.134	-18.4876	-18.6976	-17.4475	-16.5628	-14.1197	-16.2928	-14.8107	-17.0687	-12.1562	-16.0618	-15.8367	-12.2148	-10.9857	NA	-13.8859	-13.7371	-17.0246	-18.3422	-18.3475	-19.9174	-14.5285	-17.2338	-13.8826	-17.1184	-16.6095	-19.852	-19.0578	-18.0483	-15.6163	-22.5411	-17.1014	-17.2323	-19.1926	NA	-19.0873	-14.0937	-15.9426	-16.9163	-19.6253
N:MIRN:hsa-mir-186#-002105:chr1:71533313:71533399:-:	-12.2698	-12.9168	-13.6829	-13.7439	-12.8685	-12.5672	-11.3971	-11.9394	-11.9017	-11.4659	-13.7978	-13.1302	-10.8019	-11.9875	-17.6801	-11.4932	-12.4469	-13.449	-14.4817	-16.0335	-20.5116	-13.8648	-17.803	-14.1562	-14.4004	-16.8453	-13.5291	-13.576	-17.4051	-16.6197	-17.1015	-12.1106	-15.0088	-12.5599	-15.3877	-15.6694	-11.265	-12.0107	-12.0976	-11.1575
N:MIRN:hsa-mir-1256-002850:chr1:21314806:21314925:-:	-15.8909	-15.0574	-17.2738	NA	-14.9461	-14.2546	-13.957	-16.3352	-13.9079	-12.5933	-16.1396	-13.4308	-12.1843	-13.4358	-19.2649	-12.5613	-14.3781	-16.2719	-16.4255	-16.5744	NA	-15.2207	-18.4699	-16.3176	-15.3649	-16.8475	-18.1276	-18.209	-16.6604	-17.9034	-17.6702	-14.0847	NA	-15.798	-18.1585	-18.6993	-14.0808	-14.8311	-17.1979	-15.5245
N:MIRN:hsa-mir-380-5p-000570:chr14:101491353:101491414:+:	-9.41885	-12.0828	-11.7356	-11.425	-9.1599	-9.20425	-9.06795	-9.4429	-8.2252	-7.9969	-11.2167	-8.7914	-9.04035	-9.36995	-12.9938	-7.96415	-8.65005	-10.5591	-11.2116	-10.9278	-12.3539	-9.7331	-12.2035	-11.467	-9.6982	-13.506	-12.0396	-11.9548	-11.3213	-9.52955	-12.1994	-9.904	-10.4723	-9.4893	-11.9646	-9.91865	-9.2226	-10.2531	-11.972	-10.5196
N:METB_Urine:6.3_431.1832_C24H32O5S:::::	-5.01377	-7.1097	-5.43325	-6.18229	-5.61197	-7.21078	-7.08255	-6.81929	-5.04924	-6.30145	-6.31722	-5.85498	-6.30222	-5.78734	-4.65168	-6.37381	-4.69839	-5.58755	-5.18335	-5.35858	-6.63758	-7.41531	-6.74097	-6.83526	-5.87725	-6.94043	-7.652	-5.90567	-6.30315	-7.65509	-6.39087	-7.84436	-7.2979	-6.36346	-8.02501	-5.79203	-6.46433	-6.98257	-6.51138	-7.00079
N:METB_Urine:0.3027_112.0495:::::	-5.25139	-5.32328	-4.93513	-5.35331	-5.72808	-4.81183	-5.55379	-5.69204	-5.31025	-5.97172	-5.84445	-5.65612	-4.83933	-6.0575	-5.83023	-4.99084	-5.90551	-6.12467	-5.96942	-6.17221	-6.07194	-5.1192	-6.23039	-5.98816	-5.89498	-5.88055	-6.46944	-5.42501	-6.82464	-5.67665	-5.36203	-5.60768	-5.42929	-6.26215	-5.44562	-5.22864	-6.29855	-6.34199	-7.07026	-6.04608
N:METB_Urine:0.267_112.9845_C2HF3O2:::::	-0.481406	-4.48341	-1.33393	-2.72881	-2.40188	-2.95237	-4.47614	-2.72806	-1.7193	-2.86618	-3.36166	-1.77304	-2.41898	-2.3716	-1.45909	-2.06427	-1.2554	-2.5568	-2.05307	-3.15982	-3.86192	-2.79754	-3.6749	-2.77518	-2.21369	-2.375	-4.22134	-2.15971	-3.52364	-3.94627	-2.12846	-2.90271	-2.34159	-3.43365	-2.81542	-1.36277	-3.42908	-3.4778	-3.60956	-3.11282
N:METB_Urine:4.9971_200.1275_C10H19NO3:::::	-4.0255	-5.44589	-6.42938	-5.41081	-4.2531	-5.35463	-8.23786	-5.26669	-4.93273	-3.70982	-3.99046	-4.36729	-2.83081	-3.85917	-3.69319	-5.66585	-3.4475	-5.22096	-4.47048	-5.42535	-7.49823	-7.19553	-4.75896	-5.04536	-5.99176	-4.39626	-5.07444	-4.79003	-5.70243	-7.39888	-6.6326	-5.89769	-5.62598	-5.11238	-4.08615	-4.23954	-6.27933	-4.58512	-6.02922	-5.16187
N:METB_Urine:3.8447_237.1226_C12H18N2O3:::::	-7.71775	-7.55579	-8.88938	-8.58574	-7.59604	-7.50337	-7.74456	-7.38205	-7.36968	-7.6892	-7.10785	-9.32533	-7.16183	-7.61663	-8.24139	-7.55395	-7.82707	-7.55382	-7.90508	-6.84744	-7.42316	-7.88969	-6.33907	-6.26425	-7.44047	-7.16362	-7.93074	-6.96334	-6.87139	-8.14503	-6.46898	-7.58589	-8.17288	-7.77655	-6.6858	-7.47666	-5.97936	-7.29441	-6.18729	-7.19995
N:METB_Urine:2.7014_194.0436_C9H9NO4:::::	-4.95615	-4.69422	-5.8784	-6.0909	-5.58636	-4.27715	-4.75779	-6.86651	-7.59878	-3.57271	-4.80669	-6.90157	-5.93923	-4.07611	-8.00436	-4.76167	-5.53447	-6.98963	-6.07616	-4.31222	-5.56078	-6.66881	-5.64517	-5.45481	-7.22858	-6.68657	-6.48472	-5.97208	-7.39771	-7.65316	-6.03432	-7.58871	-6.22873	-4.97942	-7.44842	-5.80287	-5.05745	-7.7902	-5.21765	-7.49239
N:METB_Urine:3.797_295.9716:::::	-2.32993	-6.41485	-3.37969	-4.04543	-3.94895	-4.81584	-5.52409	-4.61646	-2.89898	-4.42212	-4.26244	-3.5203	-3.65855	-4.23358	-3.38594	-3.96781	-2.91718	-3.80539	-3.57414	-3.79155	-5.24881	-4.69033	-5.41074	-4.60486	-4.00235	-4.11649	-5.40173	-4.58599	-3.79251	-5.25488	-3.71443	-4.99119	-4.00666	-5.41739	-4.53454	-4.30827	-4.77506	-4.46221	-5.0765	-5.09473
N:METB_Urine:3.637_216.1225_C10H19NO4:::::	-5.01383	-5.59534	-6.45262	-5.47543	-4.85681	-6.0295	-6.92994	-6.52584	-4.67654	-5.98495	-5.04229	-4.90613	-2.99282	-3.76954	-5.6187	-5.50885	-3.79345	-7.02048	-5.84913	-4.86805	-5.26829	-7.13598	-5.3335	-6.49642	-5.25567	-5.34579	-5.09797	-5.18737	-6.3121	-7.02693	-5.82738	-7.57907	-6.03448	-4.43854	-6.74144	-5.8843	-7.50862	-5.47746	-6.68388	-7.23483
N:METB_Urine:2.6749_571.2285_C30H36O11:::::	-11.5106	-10.5386	-10.8805	-6.83387	-6.61824	-9.29718	-8.6081	-9.02408	-9.638	-7.18922	-7.86736	-7.82287	-8.18475	-7.92518	-8.71046	-8.17409	-8.22239	-7.14034	-7.74313	-9.19971	-8.40018	-9.27517	-7.80107	-8.53601	-6.91827	-9.86644	-8.63567	-8.02896	-9.96948	-11.7938	-10.2227	-13.0796	-11.529	-11.1798	-8.47666	-11.8064	-14.2451	-8.59439	-12.2732	-10.1868
N:METB_Urine:2.6722_243.1344_C11H20N2O4:::::	-1.08522	-2.04687	-1.294	1.91216	0.458738	-1.44017	-1.24552	-1.36752	-0.896609	0.51314	-0.0143855	-0.312935	0.0685057	0.0141741	0.343299	-0.644454	-0.0992679	0.042822	-0.204744	-0.413597	-0.8086	-0.886647	-0.711085	-0.747056	0.398206	-1.07657	-0.668432	-0.408061	-1.73728	-2.86816	-1.33198	-2.81236	-2.37022	-0.867144	-0.199661	-1.43657	-2.55058	-0.853216	-2.9985	-1.52025
N:METB_Urine:0.3113_350.784:::::	-5.8366	-10.4798	-6.4227	-7.62598	-6.47818	-9.1339	-8.62789	-8.80058	-5.54134	-10.1655	-7.76155	-7.36392	-7.68536	-6.21474	-5.37177	-7.05963	-4.87905	-6.08858	-6.85207	-6.31019	-8.3383	-10.0564	-8.40949	-7.75479	-5.87782	-7.53303	-11.5744	-6.41946	-10.9743	-9.70067	-6.89904	-11.8573	-10.4408	-7.41591	-7.38196	-4.34527	-7.92327	-9.81762	-8.24933	-10.6692
N:METB_Urine:5.4229_353.1598_C14H22N6O5:::::	3.33108	2.29173	2.64944	2.29837	3.03123	2.22639	1.69642	2.70072	3.8352	3.08012	2.34109	2.67479	3.5384	3.26596	3.52493	3.00533	3.42186	2.39207	-11.2575	-9.31913	1.96701	3.0181	1.43356	1.95145	1.32569	2.69286	1.8061	-7.85896	-11.6238	-12.4893	2.04111	-2.85445	-11.9731	-7.84643	-9.96184	-1.71733	-6.97648	-7.91323	-2.8903	-0.0687296
N:METB_Urine:0.4617_85.029_C4H6O2:::::	-3.71584	-4.11312	-3.54668	-4.10955	-2.7832	-5.37395	-4.75508	-5.29251	-3.88788	-3.24187	-3.0413	-3.74964	-3.46422	-4.83673	-3.6008	-5.3257	-3.24868	-2.92873	-4.47161	-3.69661	-4.11268	-3.86045	-4.2753	-5.30974	-3.90138	-3.27387	-4.65257	-5.23309	-5.50049	-4.5842	-4.37508	-4.99051	-5.00593	-4.57618	-4.71428	-2.73884	-4.03396	-4.27055	-5.1044	-4.36003
N:METB_Urine:0.4922_357.9904:::::	-8.70051	-7.18158	-6.9213	-8.71576	-6.76365	-7.16907	-6.57341	-6.78189	-8.82451	-7.0401	-6.85713	-8.68938	-8.12391	-6.83486	-7.32756	-6.2503	-8.49865	-7.49697	-7.58108	-9.595	-6.95779	-6.12095	-6.56754	-4.31282	-6.94967	-6.7767	-6.79908	-7.01472	-6.77056	-7.56067	-7.49909	-6.94562	-8.2517	-7.44386	-6.34099	-5.55095	-5.8273	-7.36392	-5.68623	-6.81147
N:METB_Urine:2.8852_139.11:::::	-8.32209	-10.0433	-10.0818	-8.47151	-8.65005	-10.3724	-10.9482	-10.2419	-8.45807	-8.51699	-8.25946	-8.79947	-6.9772	-5.73477	-9.60765	-9.94076	-7.61452	-8.84245	-9.32776	-9.10062	-10.6869	-10.3439	-9.56578	-12.3686	-8.38683	-8.4452	-10.6089	-13.1578	-11.065	-9.06338	-10.6387	-9.76798	-9.34185	-8.42302	-8.88728	-8.42393	-9.35033	-9.89229	-9.76054	-10.4171
N:METB_Urine:4.6032_377.1809_C24H26O4:::::	-5.69781	-4.56059	-8.28086	-8.21829	-8.35038	-3.30797	-5.01207	-8.95791	-5.39061	-4.53744	-5.75529	-6.77896	-4.93095	-5.09972	-5.90655	-7.14475	-6.72705	-4.70679	-5.84473	-5.7418	-6.87647	-3.55328	-4.25151	-6.15185	-4.71196	-5.73029	-6.93599	-8.1988	-4.47669	-5.34794	-4.37557	-6.7236	-2.41376	-4.34875	-4.5596	-2.82182	-4.40595	-5.32102	-4.20513	-5.34846
N:METB_Urine:5.3059_427.1963_C21H32O9:::::	-4.95738	-5.33072	-5.28732	-5.20458	-4.39808	-5.43152	-5.20724	-5.5995	-4.84785	-4.92946	-4.11057	-6.62094	-3.7972	-4.2565	-4.76718	-5.5055	-4.28201	-5.15943	-4.68804	-4.62942	-5.26679	-5.71028	-7.45369	-5.37938	-6.05949	-5.10864	-6.11584	-5.16107	-3.77293	-7.12551	-6.41618	-5.06068	-4.89222	-4.45266	-4.31789	-6.28133	-5.12026	-5.42535	-7.16759	-6.13669
N:METB_Urine:0.5905_181.0349_C6H6N4O3:::::	-2.4596	-4.07659	-4.88347	-5.59701	-3.84323	-6.7296	-3.64741	-2.5814	-8.05525	-2.11442	-6.86492	-8.46531	-5.58368	-7.71158	-3.56274	-2.51653	-5.18589	-3.03271	-3.76279	-3.74765	-8.42561	-9.08029	-4.4579	-9.31281	-6.4765	-7.99542	-5.89232	-7.03319	-6.45363	-7.33196	-2.92003	-5.93039	-5.62465	-6.30986	-4.83284	-3.78991	-4.67689	-4.81738	-3.30578	-4.39479
N:METB_Urine:6.3264_300.1064_C13H17NO7:::::	-5.49512	-8.21861	-5.71114	-7.83145	-6.85825	-8.66403	-8.29202	-8.53193	-5.82976	-7.85247	-11.7133	-6.89358	-7.65748	-6.82501	-12.4431	-7.48598	-6.0482	-13.0359	-11.3873	-10.1239	-9.16112	-9.97042	-9.13463	-9.64209	-14.166	-14.6351	-10.6378	-8.29901	-13.2611	-8.6519	-12.859	-9.57631	-14.1874	-7.76003	-9.44684	-5.25422	-7.93422	-8.80598	-7.46605	-9.37804
N:METB_Urine:8.423_426.3942_C26H51NO3:::::	-9.3433	-11.6509	-9.9321	-10.4079	-10.2504	-12.0897	-13.9774	-11.3999	-9.43418	-12.5316	-12.2352	-10.4424	-10.0822	-9.92716	-10.9448	-11.1108	-9.87921	-10.5752	-11.2658	-10.4309	-10.5413	-8.23849	-10.0063	-9.34568	-10.5157	-10.9554	-10.6094	-10.3093	-11.8315	-9.81281	-10.1767	-9.79916	-11.161	-9.39063	-10.2824	-8.49389	-9.59773	-10.3425	-9.90405	-10.1325
N:METB_Urine:7.384_727.4618_C39H67O10P:::::	-5.5425	-8.32756	-6.40654	-8.62657	-7.37075	-8.93153	-8.78242	-8.75971	-6.29942	-8.32285	-8.23324	-7.24891	-7.00822	-7.0769	-6.66356	-9.06639	-6.87973	-6.69966	-6.66851	-6.18414	-12.7513	-9.10402	-11.4375	-8.90963	-7.56299	-7.47645	-10.924	-9.16506	-7.56822	-8.95137	-6.97827	-9.62547	-7.51815	-8.06787	-9.08025	-6.16498	-8.42481	-9.76111	-8.78845	-8.80469
N:METB_Urine:2.6869_250.1077:::::	-9.75274	-11.5909	-11.8721	-6.34541	-8.0066	-9.98552	-10.3556	-12.6624	-10.6606	-7.90065	-9.18734	-9.08128	-8.34806	-10.2772	-9.29155	-10.2022	-8.80712	-8.3417	-9.87089	-8.51113	-10.6393	-9.45943	-8.89036	-9.26693	-9.24675	-10.1861	-9.89854	-9.13122	-13.2052	-11.0543	-13.0081	-12.1315	-11.1181	-10.2876	-9.88264	-14.2395	-13.5239	-10.0673	-13.842	-10.9128
N:METB_Urine:7.3758_771.4879_C45H71O8P:::::	-7.7665	-9.70847	-8.59729	-9.84587	-8.32021	-11.0891	-9.87873	-10.6809	-7.43948	-10.5215	-9.28055	-8.05575	-8.07369	-8.42864	-6.4482	-10.293	-7.97685	-8.95823	-7.64016	-6.81125	-11.5405	-10.7296	-9.53923	-10.8482	-9.23166	-9.03333	-10.8488	-9.50679	-9.25426	-10.5595	-9.65602	-10.2775	-9.52392	-9.42591	-10.3059	-7.0781	-10.0542	-10.9237	-9.24903	-11.2753
N:METB_Urine:8.1339_439.3209_C29H42O3:::::	-3.17566	-5.81793	-3.9249	-4.60455	-4.3063	-5.18342	-5.7879	-5.21794	-3.73489	-4.71674	-5.03746	-4.43608	-4.82763	-4.55298	-3.89429	-4.49205	-3.69648	-4.55521	-4.45134	-4.03123	-5.62402	-5.17341	-5.64457	-4.96672	-4.43281	-4.48456	-5.58499	-4.52545	-4.51649	-4.96561	-4.53601	-5.44424	-4.82194	-4.7066	-4.91448	-3.28975	-5.04158	-5.1537	-5.2096	-5.40426
N:METB_Urine:5.5926_251.129_C14H18O4:::::	-7.09128	-5.89571	-6.79269	-6.19547	-4.53961	-5.07992	-5.41499	-6.60082	-6.41584	-4.77436	-5.10628	-6.51161	-4.37736	-5.1966	-5.51085	-6.33005	-6.36561	-6.71105	-6.66388	-4.2854	-6.14517	-5.35872	-3.84725	-4.90085	-5.11703	-5.21201	-5.54813	-6.1409	-6.16852	-5.70947	-6.08398	-5.41217	-5.26587	-4.46532	-3.95223	-4.36864	-4.44401	-4.80095	-3.02414	-6.44985
N:METB_Urine:5.1649_302.2332_C16H31NO4:::::	-2.49646	-2.96327	-3.06682	-3.08734	-1.6664	0.198725	-3.62941	-2.15729	-2.6445	-2.72149	-1.7321	-3.41827	-2.47972	-2.28077	-2.0207	-1.15599	-4.00221	-4.12836	-4.67426	-2.08794	-2.67073	-0.63735	-0.951954	-2.57358	-2.66378	-3.40927	-2.29519	-1.20132	-2.76653	-3.04897	-3.53964	-0.979272	-1.77469	-0.806547	-0.219429	-2.32305	-0.41469	-2.00365	1.4968	-2.37753
N:METB_Urine:3.099_239.0607_C11H11ClN2O2:::::	-4.77079	-6.89675	-5.27077	-4.58686	-4.90454	-6.63151	-7.56055	-6.06923	-5.15713	-6.21255	-5.58656	-6.31749	-5.09531	-6.09556	-5.98213	-6.01587	-4.85806	-6.7533	-6.85237	-5.04574	-6.55155	-5.85111	-6.66992	-6.13239	-6.67786	-5.7411	-6.94732	-13.8785	-6.53644	-5.76369	-5.7672	-6.56038	-7.84965	-5.76541	-6.12663	-5.31023	-5.84521	-6.63258	-7.72704	-10.1792
N:METB_Urine:7.491_117.0701:::::	-5.47923	-8.26164	-6.35608	-7.6535	-7.06089	-8.16228	-8.02922	-8.182	-5.94024	-7.74814	-10.0901	-6.97335	-7.39211	-6.90749	-9.04281	-7.2769	-6.18822	-9.62027	-9.25826	-8.84252	-8.80079	-9.54767	-8.95844	-9.0998	-9.46773	-9.63254	-9.70232	-7.65212	-9.26743	-8.49132	-9.28083	-9.32542	-9.94129	-7.57285	-8.85857	-6.34024	-7.78989	-8.53222	-7.59609	-8.56488
N:METB_Urine:2.3006_121.0278:::::	-7.1169	-8.17095	-11.1526	-8.05468	-10.527	-8.25411	-8.5588	-7.65086	-6.85045	-9.05931	-7.72077	-11.2152	-7.35223	-5.85818	-8.53576	-7.71368	-8.45923	-6.39197	-8.01949	-8.35198	-12.2144	-11.888	-7.50313	-9.34139	-10.0572	-8.10288	-9.61571	-9.63068	-11.5186	-9.95076	-7.68839	-11.2662	-9.57902	-8.48091	-7.66711	-10.5997	-7.74999	-9.2671	-6.15932	-9.23629
N:METB_Urine:2.7203_347.1245_C22H18O4:::::	-9.85848	-9.27357	-11.8338	-9.77062	-11.2186	-8.49302	-8.31667	-9.32028	-9.18569	-10.449	-8.30161	-10.852	-7.48249	-9.27513	-8.75172	-8.49437	-9.4938	-10.5305	-10.1117	-8.37953	-9.81418	-7.8503	-8.6576	-8.49886	-9.66032	-9.03128	-8.94159	-8.51517	-7.77116	-7.60641	-10.4217	-8.48233	-9.75056	-8.24451	-7.03635	-9.82377	-8.45526	-9.22429	-7.98072	-9.37492
N:METB_Urine:4.2746_509.1631:::::	-9.54192	-7.27729	-8.50558	-8.71698	-7.43767	-6.65235	-5.85013	-6.74502	-10.5351	-6.69228	-6.85443	-9.33437	-7.6605	-7.33139	-7.28385	-6.6277	-7.82247	-7.54049	-9.26502	-7.09509	-7.73078	-5.91123	-7.00775	-6.78032	-7.55837	-7.31637	-7.41615	-7.04621	-5.56761	-6.37431	-6.80832	-6.56695	-8.43627	-7.86143	-5.84077	-7.90499	-6.66584	-6.98805	-5.64239	-7.78184
N:METB_Urine:5.9665_485.2687_C25H40O9:::::	-9.26123	-7.69942	-11.368	-6.36352	-7.22975	-6.52992	-9.37078	-8.93292	-9.17483	-4.9245	-9.76005	-8.45687	-7.16649	-8.10287	-7.80265	-8.31737	-7.79424	-9.18999	-11.6259	-7.28162	-8.31236	-9.96595	-9.67439	-9.86995	-7.16899	-8.6494	-10.8468	-9.20747	-12.2862	-8.31011	-14.6462	-8.93507	-8.41722	-9.21179	-9.97653	-8.69162	-10.6218	-8.60375	-8.76091	-9.49134
N:METB_Urine:5.9206_240.2339:::::	-7.8018	-11.6059	-8.84684	-10.0708	-10.4791	-9.76269	-10.115	-9.96528	-8.54342	-8.36093	-9.00389	-8.88301	-8.8477	-9.05934	-8.46424	-9.35707	-8.2417	-8.73324	-6.12582	-7.88288	-10.5748	-9.86018	-10.8984	-10.4587	-9.30654	-9.28236	-11.8118	-8.01019	-9.0082	-10.5683	-9.6853	-9.96659	-9.34001	-10.1516	-9.97443	-8.1555	-10.4342	-10.8731	-10.6826	-11.3855
N:METB_Urine:6.3264_453.1664_C29H24O5:::::	-3.96559	-6.48958	-4.39232	-6.38361	-5.26249	-6.66579	-6.51789	-6.81037	-4.41043	-6.21326	-7.52567	-5.63693	-5.62109	-5.8545	-6.66775	-5.74036	-4.92579	-8.69912	-7.26757	-6.53132	-7.51705	-7.33838	-7.46513	-7.32728	-7.73466	-10.058	-7.8158	-6.16654	-8.20604	-6.82482	-8.86998	-7.18281	-8.93559	-5.84158	-7.01333	-4.30686	-6.12849	-6.63594	-5.84555	-7.23096
N:METB_Serum:2.2265_92.0262:::::	-6.01814	-5.99618	-5.97398	-6.01007	-5.95267	-5.94775	-5.88557	-5.86232	-5.85918	-5.8523	NA	-5.84311	-5.82881	-5.82339	NA	-5.82996	-5.92897	NA	NA	NA	-6.08308	-6.11814	-6.05839	-6.07157	NA	NA	-6.07801	-6.04328	NA	-6.06659	NA	-6.14631	NA	-6.18213	-6.18145	-6.10396	-6.08994	-6.16422	-6.02445	-6.15653
N:METB_Serum:0.2673_316.9476_C14H10Cl4:::::	-4.88637	-4.81903	-4.8272	-4.9357	-4.97765	-4.90041	-4.91496	-4.8594	-4.90915	-4.90827	NA	-4.76753	-4.89751	-4.89305	NA	-4.91994	-4.86212	NA	NA	NA	-4.95052	-5.02636	-4.97147	-4.87897	NA	NA	-4.96974	-5.02965	NA	-4.98759	NA	-4.96384	NA	-4.91784	-4.96334	-5.01637	-4.93101	-4.94766	-4.9651	-5.0288
N:METB_Serum:8.0944_841.5721:::::	-6.12297	-6.94111	-7.35698	-4.92038	-7.1837	-7.82798	-6.24318	-7.64156	-6.45965	-7.56975	NA	-8.11172	-6.25968	-6.51966	NA	-8.8439	-6.84274	NA	NA	NA	-10.779	-8.91278	-7.72096	-7.80603	NA	NA	-8.99347	-6.60773	NA	-7.56751	NA	-6.58496	NA	-7.03106	-8.54293	-6.97141	-7.8923	-6.77905	-9.95868	-6.97159
N:METB_Serum:0.3328_386.7164:::::	-6.99369	-7.21906	-6.8832	-6.63671	-6.50977	-7.32172	-6.99757	-6.88525	-6.81346	-6.85963	NA	-7.04402	-7.41269	-7.0118	NA	-6.91783	-7.3208	NA	NA	NA	-6.78461	-7.02633	-6.90538	-7.5063	NA	NA	-7.38466	-7.46454	NA	-7.10061	NA	-7.12799	NA	-7.71986	-7.16685	-6.99113	-7.41454	-7.24949	-7.19505	-7.00792
N:METB_Serum:3.7175_448.3052_C26H43NO5:::::	-14.6836	-11.0188	-9.84645	-9.11716	-11.3097	-11.4254	-10.6162	-10.1521	-6.28755	-12.8422	NA	-7.70475	-10.4395	-8.31286	NA	-7.74971	-8.28646	NA	NA	NA	-7.73877	-10.22	-8.30729	-5.04673	NA	NA	-8.72682	-9.112	NA	-7.05719	NA	-5.50056	NA	-13.4461	-7.30946	-5.89091	-10.22	-7.08044	-7.70689	-10.2389
N:METB_Serum:0.324_810.4018:::::	-8.42606	-8.4348	-9.07562	-8.17643	-8.12888	-9.71141	-8.99876	-9.48977	-9.39985	-9.30694	NA	-8.16895	-9.90148	-9.39379	NA	-9.91817	-11.1342	NA	NA	NA	-8.385	-9.63561	-7.92884	-8.03996	NA	NA	-8.50674	-8.04036	NA	-8.12163	NA	-8.42606	NA	-8.25108	-8.41158	-8.11421	-8.30227	-9.00152	-9.07122	-8.18533
N:METB_Serum:5.5412_636.3494:::::	-6.49837	-7.27474	-6.40871	-6.85569	-6.76226	-7.16415	-6.90416	-6.02144	-5.97262	-5.77695	NA	-6.10064	-6.82235	-5.81987	NA	-6.2013	-6.42335	NA	NA	NA	-7.36662	-6.87509	-6.28524	-8.21208	NA	NA	-8.09437	-6.69464	NA	-7.45417	NA	-6.15746	NA	-6.53209	-8.35745	-6.13342	-7.10544	-6.01559	-6.72174	-6.59429
N:METB_Serum:0.2812_102.9564:::::	-4.7783	-4.72777	-4.71401	-4.77326	-4.71872	-4.78179	-4.81932	-4.6463	-4.77259	-4.82125	NA	-4.67365	-4.99782	-4.83493	NA	-4.70549	-4.77304	NA	NA	NA	-4.85435	-4.84169	-4.96511	-4.87509	NA	NA	-4.92807	-4.92706	NA	-4.87774	NA	-4.86964	NA	-4.86124	-4.82211	-4.81387	-4.95212	-4.84188	-4.69618	-4.8976
N:METB_Serum:6.5933_349.2361_C21H34O4:::::	-7.51824	-8.59366	-8.50815	-7.55097	-7.86516	-6.8599	-8.52577	-8.04505	-7.06623	-8.1457	NA	-7.88928	-7.28738	-8.63977	NA	-7.5819	-6.99467	NA	NA	NA	-10.6693	-10.0509	-8.85142	-9.31785	NA	NA	-8.40833	-7.88713	NA	-9.21977	NA	-9.63233	NA	-8.21507	-9.48299	-8.47432	-10.3807	-8.59479	-10.5639	-7.9178
N:METB_Serum:6.1315_156.138_C9H17NO:::::	-6.65852	-7.46915	-5.54612	-6.67383	-6.61216	-6.76811	-6.95851	-6.45961	-7.17231	-7.09372	NA	-6.66828	-6.41364	-6.77185	NA	-6.34547	-7.19112	NA	NA	NA	-5.57554	-5.99446	-5.51647	-6.35961	NA	NA	-6.83926	-5.20275	NA	-5.15725	NA	-6.70001	NA	-5.77301	-6.3782	-5.96024	-6.83962	-5.62032	-5.69864	-5.70412
N:METB_Serum:0.3185_392.7978:::::	-8.56059	-8.8724	-8.33387	-8.34967	-8.37904	-8.40566	-8.60186	-8.29903	-8.58441	-8.31674	NA	-8.6686	-8.47294	-8.3597	NA	-8.36703	-8.55492	NA	NA	NA	-8.48925	-8.40179	-8.42032	-8.56164	NA	NA	-9.16208	-8.6481	NA	-8.69604	NA	-8.78692	NA	-8.283	-8.60618	-9.00026	-8.74389	-8.70183	-8.53115	-8.4693
N:METB_Serum:0.3399_548.6131:::::	-8.09742	-8.42989	-8.57947	-8.50032	-8.33912	-8.55736	-8.63102	-8.60655	-8.27382	-8.37904	NA	-8.16629	-8.14455	-8.54717	NA	-8.21028	-8.78946	NA	NA	NA	-8.5644	-8.74878	-8.3551	-9.07769	NA	NA	-8.34326	-9.15733	NA	-8.83524	NA	-8.65341	NA	-9.00482	-8.80601	-8.17579	-8.89838	-8.74737	-9.03375	-8.68706
N:METB_Serum:0.2974_702.8636:::::	-6.79034	-6.86062	-6.91569	-6.90799	-6.83558	-6.60168	-7.02696	-6.89987	-6.84618	-6.70295	NA	-6.87086	-6.71369	-6.81419	NA	-6.79635	-6.8674	NA	NA	NA	-6.60458	-6.41832	-6.82082	-6.61058	NA	NA	-6.50266	-6.90409	NA	-6.84701	NA	-6.83219	NA	-6.6831	-6.61562	-6.85387	-6.83046	-6.90268	-6.80274	-6.68924
N:METB_Serum:0.3131_274.8838:::::	-9.47261	-9.49161	-9.48046	-9.50001	-9.47611	-9.24345	-9.59603	-9.42851	-9.59143	-9.41028	NA	-9.31222	-9.43803	-9.34743	NA	-9.36096	-9.5462	NA	NA	NA	-9.65881	-9.23651	-9.65294	-9.54676	NA	NA	-9.57415	-9.3438	NA	-9.75405	NA	-9.58608	NA	-9.85954	-9.47329	-9.82589	-9.95812	-9.7188	-9.58146	-9.49748
N:METB_Serum:0.3289_800.4967:::::	-11.9113	-10.2265	-10.2405	-10.2008	-11.3131	-10.6051	-10.4259	-10.4099	-10.5088	-10.8173	NA	-10.6883	-10.1345	-10.4242	NA	-11.4933	-10.567	NA	NA	NA	-10.0978	-12.9863	-15.567	-12.1235	NA	NA	-11.2734	-11.5888	NA	-10.9738	NA	-12.0375	NA	-11.5267	-11.3645	-10.882	-11.4945	-10.8593	-10.9066	-11.7477
N:METB_Serum:5.1757_228.232_C14H29NO:::::	-3.12434	-4.3183	-2.4189	-3.77597	-3.71762	-3.84234	-4.03816	-3.22965	-4.17304	-4.55556	NA	-4.27208	-3.56447	-4.44431	NA	-3.97168	-4.61029	NA	NA	NA	-2.96926	-3.16353	-2.88081	-3.43739	NA	NA	-4.48586	-3.27272	NA	-2.04562	NA	-4.40733	NA	-3.41873	-3.65367	-3.66067	-4.46308	-2.94465	-3.19797	-2.71921
N:METB_Serum:1.7334_159.0914:::::	-5.18131	-5.09484	-5.07059	-5.04557	-5.11184	-5.01826	-5.09444	-5.07485	-5.05226	-4.9687	NA	-5.09753	-5.06875	-5.10676	NA	-5.0322	-5.11562	NA	NA	NA	-5.11477	-5.08132	-5.12506	-5.18597	NA	NA	-5.08842	-5.1174	NA	-5.06796	NA	-5.16081	NA	-5.09776	-5.116	-5.09481	-5.17207	-5.16985	-5.21735	-5.19998
N:METB_Serum:0.3688_85.0283_C4H4O2:::::	-6.17124	-6.75709	-6.42593	-6.2987	-6.32116	-6.30431	-6.47943	-7.52113	-6.98086	-6.54819	NA	-6.63707	-6.44914	-6.4747	NA	-6.54945	-6.26823	NA	NA	NA	-6.4271	-6.28751	-7.06482	-6.87665	NA	NA	-6.39586	-6.88616	NA	-7.50299	NA	-7.5156	NA	-6.65693	-7.07075	-6.54266	-7.4835	-6.51273	-7.12446	-6.48237
N:METB_Serum:0.2888_220.9347:::::	-10.099	-9.66556	-9.87019	-9.54478	-9.50157	-9.63595	-9.559	-9.80451	-9.98448	-9.49162	NA	-9.73145	-9.68587	-9.85377	NA	-10.1139	-9.47373	NA	NA	NA	-9.12319	-9.13337	-9.66043	-9.77809	NA	NA	-9.23861	-9.55025	NA	-9.3464	NA	-9.50919	NA	-9.3046	-9.25263	-9.42454	-9.79363	-9.48263	-9.81461	-9.51115
N:METB_Serum:0.3106_740.7631:::::	-9.47823	-9.92902	-9.53029	-9.76031	-9.54404	-9.54692	-10.0389	-9.81942	-9.55725	-9.65743	NA	-9.56389	-9.49401	-9.76624	NA	-9.30283	-9.57164	NA	NA	NA	-9.34436	-9.42229	-9.51042	-9.92375	NA	NA	-10.2428	-9.53823	NA	-9.92606	NA	-10.2273	NA	-9.79737	-10.4475	-10.8792	-9.85483	-10.0292	-9.85609	-9.88739
N:METB_Serum:6.1279_240.2341:::::	-7.41263	-8.84384	-6.07115	-8.30622	-7.38926	-7.85059	-8.92943	-7.57296	-7.94901	-8.18997	NA	-7.22158	-7.34898	-7.49807	NA	-6.78283	-8.73791	NA	NA	NA	-5.96713	-6.52448	-6.87325	-7.0855	NA	NA	-8.13884	-5.65077	NA	-5.52113	NA	-7.5657	NA	-6.67939	-8.27666	-6.68939	-7.49436	-6.77791	-6.19551	-6.51952
N:METB_Serum:0.2896_288.9228:::::	-8.52337	-9.0059	-8.5953	-8.04582	-8.34623	-8.34067	-8.66588	-8.71883	-8.66455	-8.21329	NA	-8.68637	-8.43245	-8.5064	NA	-8.13346	-8.43288	NA	NA	NA	-7.88228	-7.91683	-8.35949	-8.29176	NA	NA	-7.92514	-8.00215	NA	-8.45015	NA	-8.29675	NA	-8.14055	-8.0948	-8.21304	-8.32334	-8.10519	-8.51334	-8.61437
N:METB_Serum:0.3739_217.1047:::::	-9.40796	-8.79245	-9.8592	-10.0745	-9.72529	-9.19767	-9.26765	-8.29432	-8.70989	-9.3024	NA	-9.95246	-8.83624	-9.17882	NA	-9.12964	-9.19355	NA	NA	NA	-8.21754	-8.83237	-9.06329	-8.90773	NA	NA	-9.23979	-9.49662	NA	-8.33126	NA	-8.72133	NA	-9.21222	-8.3675	-9.01728	-8.99223	-8.72022	-8.51848	-8.38747
N:METB_Serum:0.3267_440.7302:::::	-10.376	-10.5051	-10.4657	-10.7166	-10.3797	-10.5069	-10.4577	-10.2161	-10.3695	-10.2119	NA	-10.2856	-10.0333	-9.96845	NA	-10.1117	-10.174	NA	NA	NA	-10.9187	-10.7496	-10.769	-11.6785	NA	NA	-10.344	-11.0591	NA	-11.444	NA	-10.2661	NA	-11.809	-10.6027	-10.8554	-10.6096	-10.6855	-10.3595	-13.3801
