# Supplementary material for: Genome-wide multi-omics profiling of colorectal cancer identifies immune determinants strongly associated with relapse
Source: Front Genet. 2013 Nov 20;4:236. doi: 10.3389/fgene.2013.00236 (PMC3834519; doi:10.3389/fgene.2013.00236)
Supplement: Supplementary file 1 [file DataSheet1.ZIP › 66002_Madhavan_Data_Sheet_5.XLSX]

## Sheet: top 12 genes report IPA
IPA Analysis Results for short list of top 12 genes from SVM-RFE
AnalysisName:CRC_short_list_genes Reference set: Ingenuity Knowledge Base (Genes Only)
Relationship to include: Direct and Indirect
Includes Endogenous Chemicals
Filter Summary:
Consider only relationships where
confidence = High (predicted) OR Experimentally Observed
Cutoff:
bio Functions:
Category	Functions Annotation	p-Value	Molecules	# Molecules
Cell-mediated Immune Response	migration of memory T lymphocytes	1.34e-05	CXCL11,CXCL13	2
Cellular Movement	migration of memory T lymphocytes	1.34e-05	CXCL11,CXCL13	2
Hematological System Development and Function	migration of memory T lymphocytes	1.34e-05	CXCL11,CXCL13	2
Immune Cell Trafficking	migration of memory T lymphocytes	1.34e-05	CXCL11,CXCL13	2
Cellular Movement	attraction of lymphocytes	0.000106	CXCL11,CXCL13	2
Immune Cell Trafficking	attraction of lymphocytes	0.000106	CXCL11,CXCL13	2
Cell-To-Cell Signaling and Interaction	attraction of lymphocytes	0.000106	CXCL11,CXCL13	2
Cancer	lymphocytic leukemia	0.000329	CXCL11,CXCL13,PDE9A	3
Hematological Disease	lymphocytic leukemia	0.000329	CXCL11,CXCL13,PDE9A	3
Immunological Disease	lymphocytic leukemia	0.000329	CXCL11,CXCL13,PDE9A	3
Cellular Movement	chemotaxis of B-1 lymphocytes	0.000525	CXCL13	1
Hematological System Development and Function	chemotaxis of B-1 lymphocytes	0.000525	CXCL13	1
Immune Cell Trafficking	chemotaxis of B-1 lymphocytes	0.000525	CXCL13	1
Humoral Immune Response	chemotaxis of B-1 lymphocytes	0.000525	CXCL13	1
Inflammatory Response	chemotaxis of B-1 lymphocytes	0.000525	CXCL13	1
Cellular Movement	migration of B-1 lymphocytes	0.000525	CXCL13	1
Hematological System Development and Function	migration of B-1 lymphocytes	0.000525	CXCL13	1
Immune Cell Trafficking	migration of B-1 lymphocytes	0.000525	CXCL13	1
Humoral Immune Response	migration of B-1 lymphocytes	0.000525	CXCL13	1
Cellular Movement	cell movement of hematopoietic progenitor cells	0.000631	CXCL11,CXCL13	2
Hematological System Development and Function	cell movement of hematopoietic progenitor cells	0.000631	CXCL11,CXCL13	2
Hematological System Development and Function	binding of lymphocytes	0.00102	CXCL11,CXCL13	2
Cell-To-Cell Signaling and Interaction	binding of lymphocytes	0.00102	CXCL11,CXCL13	2
Cell-mediated Immune Response	chemotaxis of T lymphocytes	0.00102	CXCL11,CXCL13	2
Cellular Movement	chemotaxis of T lymphocytes	0.00102	CXCL11,CXCL13	2
Hematological System Development and Function	chemotaxis of T lymphocytes	0.00102	CXCL11,CXCL13	2
Immune Cell Trafficking	chemotaxis of T lymphocytes	0.00102	CXCL11,CXCL13	2
Inflammatory Response	chemotaxis of T lymphocytes	0.00102	CXCL11,CXCL13	2
Hematological System Development and Function	binding of follicular B lymphocytes	0.00105	CXCL13	1
Cell-To-Cell Signaling and Interaction	binding of follicular B lymphocytes	0.00105	CXCL13	1
Humoral Immune Response	binding of follicular B lymphocytes	0.00105	CXCL13	1
Hematological System Development and Function	binding of marginal-zone B lymphocytes	0.00105	CXCL13	1
Cell-To-Cell Signaling and Interaction	binding of marginal-zone B lymphocytes	0.00105	CXCL13	1
Humoral Immune Response	binding of marginal-zone B lymphocytes	0.00105	CXCL13	1
Lymphoid Tissue Structure and Development	quantity of mesenteric lymph node	0.00105	CXCL13	1
Organ Morphology	quantity of mesenteric lymph node	0.00105	CXCL13	1
Tissue Morphology	quantity of mesenteric lymph node	0.00105	CXCL13	1
Cellular Movement	recruitment of lymphoid cells	0.00105	CXCL13	1
Immune Cell Trafficking	recruitment of lymphoid cells	0.00105	CXCL13	1
Cell-To-Cell Signaling and Interaction	recruitment of lymphoid cells	0.00105	CXCL13	1
Cellular Movement	migration of dendritic cells	0.0015	CXCL11,CXCL13	2
Hematological System Development and Function	migration of dendritic cells	0.0015	CXCL11,CXCL13	2
Immune Cell Trafficking	migration of dendritic cells	0.0015	CXCL11,CXCL13	2
Inflammatory Response	migration of dendritic cells	0.0015	CXCL11,CXCL13	2
Cancer	T-cell prolymphocytic leukemia	0.00157	CXCL13	1
Hematological Disease	T-cell prolymphocytic leukemia	0.00157	CXCL13	1
Immunological Disease	T-cell prolymphocytic leukemia	0.00157	CXCL13	1
Cellular Movement	attraction of Th0 lymphocytes	0.00157	CXCL11	1
Hematological System Development and Function	attraction of Th0 lymphocytes	0.00157	CXCL11	1
Immune Cell Trafficking	attraction of Th0 lymphocytes	0.00157	CXCL11	1
Cell-To-Cell Signaling and Interaction	attraction of Th0 lymphocytes	0.00157	CXCL11	1
Cellular Movement	attraction of Th1 cells	0.00157	CXCL11	1
Hematological System Development and Function	attraction of Th1 cells	0.00157	CXCL11	1
Immune Cell Trafficking	attraction of Th1 cells	0.00157	CXCL11	1
Cell-To-Cell Signaling and Interaction	attraction of Th1 cells	0.00157	CXCL11	1
Cellular Movement	attraction of plasmacytoid dendritic cells	0.00157	CXCL11	1
Immune Cell Trafficking	attraction of plasmacytoid dendritic cells	0.00157	CXCL11	1
Cell-To-Cell Signaling and Interaction	attraction of plasmacytoid dendritic cells	0.00157	CXCL11	1
Cellular Movement	chemoattraction of B lymphocytes	0.00157	CXCL13	1
Hematological System Development and Function	chemoattraction of B lymphocytes	0.00157	CXCL13	1
Immune Cell Trafficking	chemoattraction of B lymphocytes	0.00157	CXCL13	1
Cell-To-Cell Signaling and Interaction	chemoattraction of B lymphocytes	0.00157	CXCL13	1
Humoral Immune Response	chemoattraction of B lymphocytes	0.00157	CXCL13	1
Inflammatory Response	chemoattraction of B lymphocytes	0.00157	CXCL13	1
Cellular Movement	chemotaxis of marginal-zone B lymphocytes	0.00157	CXCL13	1
Hematological System Development and Function	chemotaxis of marginal-zone B lymphocytes	0.00157	CXCL13	1
Immune Cell Trafficking	chemotaxis of marginal-zone B lymphocytes	0.00157	CXCL13	1
Humoral Immune Response	chemotaxis of marginal-zone B lymphocytes	0.00157	CXCL13	1
Inflammatory Response	chemotaxis of marginal-zone B lymphocytes	0.00157	CXCL13	1
Lymphoid Tissue Structure and Development	chemotaxis of marginal-zone B lymphocytes	0.00157	CXCL13	1
Immunological Disease	lymphoepithelial sialadenitis of Sjogrens syndrome	0.00157	CXCL13	1
Inflammatory Disease	lymphoepithelial sialadenitis of Sjogrens syndrome	0.00157	CXCL13	1
Gastrointestinal Disease	lymphoepithelial sialadenitis of Sjogrens syndrome	0.00157	CXCL13	1
Ophthalmic Disease	lymphoepithelial sialadenitis of Sjogrens syndrome	0.00157	CXCL13	1
Nucleic Acid Metabolism	metabolism of cytosine	0.00157	CDA	1
Small Molecule Biochemistry	metabolism of cytosine	0.00157	CDA	1
Cellular Movement	migration of naive B cells	0.00157	CXCL13	1
Hematological System Development and Function	migration of naive B cells	0.00157	CXCL13	1
Immune Cell Trafficking	migration of naive B cells	0.00157	CXCL13	1
Humoral Immune Response	migration of naive B cells	0.00157	CXCL13	1
Cellular Movement	relocalization of B lymphocytes	0.00157	CXCL13	1
Hematological System Development and Function	relocalization of B lymphocytes	0.00157	CXCL13	1
Immune Cell Trafficking	relocalization of B lymphocytes	0.00157	CXCL13	1
Humoral Immune Response	relocalization of B lymphocytes	0.00157	CXCL13	1
Inflammatory Response	relocalization of B lymphocytes	0.00157	CXCL13	1
Cellular Function and Maintenance	relocalization of B lymphocytes	0.00157	CXCL13	1
Canonical Pathways
Ingenuity Canonical Pathways	-log(p-value)	Ratio	Molecules
Granulocyte Adhesion and Diapedesis	2.46	0.0112	CXCL11,CXCL13
Agranulocyte Adhesion and Diapedesis	2.41	0.0106	CXCL11,CXCL13
Pathogenesis of Multiple Sclerosis	2.33	0.111	CXCL11
Salvage Pathways of Pyrimidine Deoxyribonucleotides	2.33	0.0476	CDA
IL-17A Signaling in Gastric Cells	1.88	0.04	CXCL11
tRNA Splicing	1.74	0.0217	PDE9A
iNOS Signaling	1.64	0.0189	IRAK3
Toll-like Receptor Signaling	1.54	0.0161	IRAK3
IL-17 Signaling	1.43	0.0135	CXCL11
Salvage Pathways of Pyrimidine Ribonucleotides	1.36	0.00971	CDA
Altered T Cell and B Cell Signaling in Rheumatoid Arthritis	1.35	0.0109	CXCL13
IL-1 Signaling	1.32	0.00917	IRAK3
p38 MAPK Signaling	1.22	0.00847	IRAK3
Cardiac Î²-adrenergic Signaling	1.16	0.00633	PDE9A
Relaxin Signaling	1.16	0.00617	PDE9A
Hepatic Cholestasis	1.15	0.00571	IRAK3
NF-ÎºB Signaling	1.08	0.00575	IRAK3
IL-8 Signaling	1.03	0.00481	IRAK3
cAMP-mediated signaling	0.96	0.00442	PDE9A
G-Protein Coupled Receptor Signaling	0.894	0.00364	PDE9A
Role of Macrophages, Fibroblasts and Endothelial Cells in Rheumatoid Arthritis	0.826	0.00298	IRAK3
Protein Kinase A Signaling	0.738	0.00249	PDE9A
Upstream Regulators
Upstream Regulator	Molecule Type	p-value of overlap	Target molecules in dataset	Mechanistic Network
5-O-mycolyl-beta-araf-(1->2)-5-O-mycolyl-alpha-araf-(1->1')-glycerol	chemical - endogenous non-mammalian	1.19e-05	CXCL11,IFIT5,TNIP3
lipopolysaccharide	chemical drug	7.87e-05	CXCL11,CXCL13,IFIT5,IRAK3,PCOLCE2,TNIP3
ivabradine	chemical drug	0.000549	CXCL11
miR-4534 (miRNAs w/seed GAUGGAG)	mature microRNA	0.000706	ARHGAP28,IRAK3
IL10	cytokine	0.000718	CXCL11,CXCL13,TNIP3
IFNL1	cytokine	0.000726	CXCL11,IFIT5
IL1RN	cytokine	0.00177	CXCL11,IFIT5
TICAM1	other	0.00239	CXCL11,CXCL13
9-cis-retinoic acid	chemical drug	0.00297	CXCL11,CXCL13
mannan	chemical - endogenous non-mammalian	0.00384	IRAK3
15-deoxy-delta-12,14 -PGJ 2	chemical - endogenous non-mammalian	0.00392	CXCL11,CXCL13
IL17D	other	0.00439	CXCL13
Lymphotoxin	complex	0.00439	CXCL13
LILRB4	other	0.00439	CXCL11
(E)-4-hydroxy-3-methyl-but-2-enyl pyrophosphate	chemical - endogenous non-mammalian	0.00494	CXCL13
ORMDL3	other	0.00548	CXCL11
IFNA2	cytokine	0.0063	CXCL11,IFIT5
LDL	complex	0.00658	CXCL11,CXCL13
TNF	cytokine	0.00679	CXCL11,CXCL13,IFIT5,IRAK3
mannosylated lipoarabinomannan	chemical - endogenous non-mammalian	0.00712	IRAK3
IFNA17	cytokine	0.00712	CXCL11
IFNA10	cytokine	0.00767	CXCL11
IFNA21	cytokine	0.00767	CXCL11
IFNA5	cytokine	0.00767	CXCL11
IFNA7	cytokine	0.00767	CXCL11
miR-4445-5p (miRNAs w/seed GAUUGUU)	mature microRNA	0.00767	IRAK3
IFNA8	cytokine	0.00767	CXCL11
IFNA14	cytokine	0.00767	CXCL11
IFNA6	cytokine	0.00767	CXCL11
E. coli B5 lipopolysaccharide	chemical - endogenous non-mammalian	0.00775	CXCL13,IRAK3
miR-3189-5p (miRNAs w/seed GCCCCAU)	mature microRNA	0.00787	CXCL13,DNASE1L1
IFNA4	cytokine	0.00821	CXCL11
IFNA16	cytokine	0.0093	CXCL11
TCR	complex	0.0096	CXCL11,CXCL13
IFNW1	cytokine	0.00985	CXCL11
IL17R	complex	0.00985	CXCL11
TNFRSF11A	transmembrane receptor	0.00985	CXCL13
LTB	cytokine	0.0115	CXCL13
JAK inhibitor I	chemical - kinase inhibitor	0.0115	CXCL11
BGN	other	0.012	CXCL13
zoledronic acid	chemical drug	0.012	IRAK3
MAPK1	kinase	0.0124	CXCL11,IFIT5
IL17a dimer	complex	0.0126	CXCL11
IFNK	cytokine	0.0126	CXCL11
SB203580	chemical - kinase inhibitor	0.0133	CXCL11,IFIT5
miR-3473b (and other miRNAs w/seed GGCUGGA)	mature microRNA	0.0145	CDA,DNASE1L1
miR-501-5p (miRNAs w/seed AUCCUUU)	mature microRNA	0.0147	PCOLCE2
TRADD	other	0.0147	CXCL11
miR-4273 (miRNAs w/seed UGUUCUC)	mature microRNA	0.0153	DNASE1L1
INPP5D	phosphatase	0.0164	IRAK3
IL23A	cytokine	0.0164	CXCL13
Fc gamma receptor	group	0.0169	TNIP3
miR-3942-3p (miRNAs w/seed UUCAGAU)	mature microRNA	0.0169	CXCL11
RARRES3	enzyme	0.0174	CXCL11
NLRP12	other	0.0174	CXCL13
N-acetylmuramyl-L-alanyl-D-isoglutamine	chemical - endogenous non-mammalian	0.0174	CXCL11
PTEN	phosphatase	0.0176	CXCL11,CXCL13
miR-3685 (miRNAs w/seed UUCCUAC)	mature microRNA	0.018	CXCL11
CD4	transmembrane receptor	0.018	CXCL13
KDM1A	enzyme	0.018	CDA
poly rI:rC-RNA	chemical reagent	0.0183	CXCL11,IFIT5
STAT3	transcription regulator	0.0188	CXCL13,IFIT5
miR-654-3p (and other miRNAs w/seed AUGUCUG)	mature microRNA	0.0191	TNIP3
IFNE	cytokine	0.0196	CXCL11
miR-1277-3p (and other miRNAs w/seed ACGUAGA)	mature microRNA	0.0201	IFIT5
IGHM	transmembrane receptor	0.0201	CXCL13
BAPTA-AM	chemical reagent	0.0201	CXCL11
mir-10	microRNA	0.0228	CXCL11
LTBR	transmembrane receptor	0.0234	CXCL13
LTA	cytokine	0.0234	CXCL13
PTK2	kinase	0.0255	PCOLCE2
NKX3-1	transcription regulator	0.0266	CXCL13
BIRC5	other	0.0266	CXCL13
inosine	chemical - endogenous mammalian	0.0271	CXCL13
TRAF6	enzyme	0.0277	CXCL13
NFKB2	transcription regulator	0.0277	CXCL13
CCL11	cytokine	0.0277	CXCL11
CpG ODN 1668	chemical reagent	0.0304	IRAK3
miR-549a (miRNAs w/seed GACAACU)	mature microRNA	0.0309	IRAK3
miR-489 (and other miRNAs w/seed UGACAUC)	mature microRNA	0.0309	PCOLCE2
RELB	transcription regulator	0.0325	CXCL13
IFNA1/IFNA13	cytokine	0.033	CXCL11
CCR2	G-protein coupled receptor	0.0336	CXCL13
miR-3928 (miRNAs w/seed GAGGAAC)	mature microRNA	0.0336	IFIT5
R5020	chemical reagent	0.0341	IFIT5
miR-4772-5p (miRNAs w/seed GAUCAGG)	mature microRNA	0.0352	TNIP3
miR-4655-3p (miRNAs w/seed CCCUCGU)	mature microRNA	0.0357	TNIP3
IRF5	transcription regulator	0.0367	CXCL11
TNFRSF1B	transmembrane receptor	0.0383	CXCL13
miR-3915 (miRNAs w/seed UGAGGAA)	mature microRNA	0.0389	IFIT5
enterotoxin B	biologic drug	0.0394	CXCL13
miR-3660 (and other miRNAs w/seed CUGACAG)	mature microRNA	0.0394	ARHGAP28
GATA2	transcription regulator	0.0399	PDE9A
miR-4423-5p (miRNAs w/seed GUUGCCU)	mature microRNA	0.0399	TNIP3
miR-4312 (miRNAs w/seed GCCUUGU)	mature microRNA	0.041	CEACAM19
cyclophosphamide	chemical drug	0.042	CXCL13
TBK1	kinase	0.0431	CXCL11
miR-4536-5p (miRNAs w/seed GUGGUAG)	mature microRNA	0.0436	CXCL11
EIF2AK2	kinase	0.0436	IFIT5
cholecalciferol	chemical - endogenous mammalian	0.0436	CDA
6-hydroxydopamine	chemical toxicant	0.0442	CXCL13
Pam3-Cys-Ser-Lys4	chemical reagent	0.0447	CXCL13
BMP6	growth factor	0.0468	PCOLCE2
miR-4783-3p (miRNAs w/seed CCCGGUG)	mature microRNA	0.0473	DNASE1L1
miR-4689 (miRNAs w/seed UGAGGAG)	mature microRNA	0.0473	IFIT5
miR-645 (miRNAs w/seed CUAGGCU)	mature microRNA	0.0478	DNASE1L1
hyaluronic acid	chemical - endogenous mammalian	0.0489	IRAK3
Networks:
ID	Molecules in Network	Score	Focus Molecules	Top Functions
1	1,4-glucan,5430435G22Rik,ARHGAP28,beta-hydroxyisovaleric acid,CDA,CEACAM19,CHI3L2,CST6,CST7,CXCL11,CXCL13,dihydrotestosterone,DNASE1L1,ERK1/2,glycosylphosphatidylinositol,IFIT5,IL1/IL6/TNF,IRAK3,LILRA4,miR-4651 (and other miRNAs w/seed GGGGUGG),MMP28,NFkB (complex),NLR,OSM,PCOLCE2,PDE9A,PEBP4,PIAS1,PTK2,SEPW1,Slpi (includes others),TNF,Tnfrsf22/Tnfrsf23,TNIP3,ZNF330	33	11	Cell-mediated Immune Response, Cellular Movement, Hematological System Development and Function
Molecules:
Symbol	Entrez Gene Name	Networks	Location	Type(s)	Biomarker Application(s)	Drug(s)	Entrez Gene ID for Human
1,4-glucan	--	1	unknown	chemical - endogenous mammalian
5-O-mycolyl-beta-araf-(1->2)-5-O-mycolyl-alpha-araf-(1->1')-glycerol	--		unknown	chemical - endogenous non-mammalian
6-hydroxydopamine	--		unknown	chemical toxicant
9-cis-retinoic acid	--		unknown	chemical drug
15-deoxy-delta-12,14 -PGJ 2	--		unknown	chemical - endogenous non-mammalian
5430435G22Rik	RIKEN cDNA 5430435G22 gene	1	Cytoplasm	peptidase
(E)-4-hydroxy-3-methyl-but-2-enyl pyrophosphate	--		unknown	chemical - endogenous non-mammalian
ARHGAP28	Rho GTPase activating protein 28	1	Cytoplasm	other			79822
BAPTA-AM	--		unknown	chemical reagent
beta-hydroxyisovaleric acid	--	1	unknown	chemical - endogenous mammalian
BGN	biglycan		Extracellular Space	other			633
BIRC5	baculoviral IAP repeat containing 5		Cytoplasm	other	diagnosis,disease progression,efficacy,prognosis,response to therapy		332
BMP6	bone morphogenetic protein 6		Extracellular Space	growth factor			654
CCL11	chemokine (C-C motif) ligand 11		Extracellular Space	cytokine	unspecified application		6356
CCR2	chemokine (C-C motif) receptor 2		Plasma Membrane	G-protein coupled receptor			729230
CD4	CD4 molecule		Plasma Membrane	transmembrane receptor	diagnosis,efficacy		920
CDA	cytidine deaminase	1	Nucleus	enzyme	diagnosis		978
CEACAM19	carcinoembryonic antigen-related cell adhesion molecule 19	1	unknown	other			56971
CHI3L2	chitinase 3-like 2	1	Extracellular Space	enzyme			1117
cholecalciferol	--		unknown	chemical - endogenous mammalian
CpG ODN 1668	--		unknown	chemical reagent
CST6	cystatin E/M	1	Extracellular Space	other	diagnosis		1474
CST7	cystatin F (leukocystatin)	1	Extracellular Space	other			8530
CXCL11	chemokine (C-X-C motif) ligand 11	1	unknown	cytokine			6373
CXCL13	chemokine (C-X-C motif) ligand 13	1	Extracellular Space	cytokine	efficacy,prognosis		10563
cyclophosphamide	--		unknown	chemical drug
dihydrotestosterone	--	1	unknown	chemical - endogenous mammalian	diagnosis,efficacy
DNASE1L1	deoxyribonuclease I-like 1	1	Cytoplasm	enzyme			1774
E. coli B5 lipopolysaccharide	--		unknown	chemical - endogenous non-mammalian
EIF2AK2	eukaryotic translation initiation factor 2-alpha kinase 2		Cytoplasm	kinase			5610
enterotoxin B	--		unknown	biologic drug
ERK1/2	--	1	Cytoplasm	group
Fc gamma receptor	--		Plasma Membrane	group
GATA2	GATA binding protein 2		Nucleus	transcription regulator			2624
glycosylphosphatidylinositol	--	1	unknown	chemical - endogenous mammalian
hyaluronic acid	--		unknown	chemical - endogenous mammalian	diagnosis,efficacy
IFIT5	interferon-induced protein with tetratricopeptide repeats 5	1	Plasma Membrane	other			24138
IFNA2	interferon, alpha 2		Extracellular Space	cytokine	efficacy		3440
IFNA4	interferon, alpha 4		Extracellular Space	cytokine			3441
IFNA5	interferon, alpha 5		Extracellular Space	cytokine			3442
IFNA6	interferon, alpha 6		Extracellular Space	cytokine			3443
IFNA7	interferon, alpha 7		Extracellular Space	cytokine			3444
IFNA8	interferon, alpha 8		Extracellular Space	cytokine			3445
IFNA10	interferon, alpha 10		Extracellular Space	cytokine			3446
IFNA14	interferon, alpha 14		Extracellular Space	cytokine			3448
IFNA16	interferon, alpha 16		Extracellular Space	cytokine			3449
IFNA17	interferon, alpha 17		Extracellular Space	cytokine			3451
IFNA21	interferon, alpha 21		Extracellular Space	cytokine			3452
IFNA1/IFNA13	interferon, alpha 1		Extracellular Space	cytokine	diagnosis		3439|3447
IFNE	interferon, epsilon		Extracellular Space	cytokine			338376
IFNK	interferon, kappa		Extracellular Space	cytokine			56832
IFNL1	interferon, lambda 1		Extracellular Space	cytokine			282618
IFNW1	interferon, omega 1		Extracellular Space	cytokine			3467
IGHM	immunoglobulin heavy constant mu		Plasma Membrane	transmembrane receptor			3507
IL10	interleukin 10		Extracellular Space	cytokine	diagnosis,disease progression,efficacy,prognosis,safety,unspecified application		3586
IL1/IL6/TNF	--	1	Extracellular Space	group
IL17a dimer	--		Extracellular Space	complex
IL17D	interleukin 17D		Extracellular Space	other			53342
IL17R	--		Plasma Membrane	complex
IL1RN	interleukin 1 receptor antagonist		Extracellular Space	cytokine	efficacy		3557
IL23A	interleukin 23, alpha subunit p19		Extracellular Space	cytokine	diagnosis		51561
inosine	--		unknown	chemical - endogenous mammalian	efficacy
INPP5D	inositol polyphosphate-5-phosphatase, 145kDa		Cytoplasm	phosphatase			3635
IRAK3	interleukin-1 receptor-associated kinase 3	1	Cytoplasm	kinase			11213
IRF5	interferon regulatory factor 5		Nucleus	transcription regulator			3663
ivabradine	--		unknown	chemical drug
JAK inhibitor I	--		unknown	chemical - kinase inhibitor
KDM1A	lysine (K)-specific demethylase 1A		Nucleus	enzyme	unspecified application		23028
LDL	--		Plasma Membrane	complex	efficacy,unspecified application
LILRA4	leukocyte immunoglobulin-like receptor, subfamily A (with TM domain), member 4	1	Plasma Membrane	other			23547
LILRB4	leukocyte immunoglobulin-like receptor, subfamily B (with TM and ITIM domains), member 4		Plasma Membrane	other			11006
lipopolysaccharide	--		unknown	chemical drug
LTA	lymphotoxin alpha (TNF superfamily, member 1)		Extracellular Space	cytokine	prognosis,safety		4049
LTB	lymphotoxin beta (TNF superfamily, member 3)		Extracellular Space	cytokine	safety,unspecified application		4050
LTBR	lymphotoxin beta receptor (TNFR superfamily, member 3)		Plasma Membrane	transmembrane receptor			4055
Lymphotoxin	--		Extracellular Space	complex
mannan	--		unknown	chemical - endogenous non-mammalian
mannosylated lipoarabinomannan	--		unknown	chemical - endogenous non-mammalian
MAPK1	mitogen-activated protein kinase 1		Cytoplasm	kinase	efficacy		5594
mir-10	microRNA 100		Cytoplasm	microRNA	unspecified application		407055|406902|406903|406892|406911|406910|406912|407056
miR-1277-3p (and other miRNAs w/seed ACGUAGA)	--		Cytoplasm	mature microRNA
miR-3189-5p (miRNAs w/seed GCCCCAU)	--		Cytoplasm	mature microRNA
miR-3473b (and other miRNAs w/seed GGCUGGA)	--		Cytoplasm	mature microRNA
miR-3660 (and other miRNAs w/seed CUGACAG)	--		Cytoplasm	mature microRNA
miR-3685 (miRNAs w/seed UUCCUAC)	--		Cytoplasm	mature microRNA
miR-3915 (miRNAs w/seed UGAGGAA)	--		Cytoplasm	mature microRNA
miR-3928 (miRNAs w/seed GAGGAAC)	--		Cytoplasm	mature microRNA
miR-3942-3p (miRNAs w/seed UUCAGAU)	--		Cytoplasm	mature microRNA
miR-4273 (miRNAs w/seed UGUUCUC)	--		Cytoplasm	mature microRNA
miR-4312 (miRNAs w/seed GCCUUGU)	--		Cytoplasm	mature microRNA
miR-4423-5p (miRNAs w/seed GUUGCCU)	--		Cytoplasm	mature microRNA
miR-4445-5p (miRNAs w/seed GAUUGUU)	--		Cytoplasm	mature microRNA
miR-4534 (miRNAs w/seed GAUGGAG)	--		Cytoplasm	mature microRNA
miR-4536-5p (miRNAs w/seed GUGGUAG)	--		Cytoplasm	mature microRNA
miR-4651 (and other miRNAs w/seed GGGGUGG)	--	1	Cytoplasm	mature microRNA	unspecified application
miR-4655-3p (miRNAs w/seed CCCUCGU)	--		Cytoplasm	mature microRNA
miR-4689 (miRNAs w/seed UGAGGAG)	--		Cytoplasm	mature microRNA
miR-4772-5p (miRNAs w/seed GAUCAGG)	--		Cytoplasm	mature microRNA
miR-4783-3p (miRNAs w/seed CCCGGUG)	--		Cytoplasm	mature microRNA
miR-489 (and other miRNAs w/seed UGACAUC)	--		Cytoplasm	mature microRNA
miR-501-5p (miRNAs w/seed AUCCUUU)	--		Cytoplasm	mature microRNA
miR-549a (miRNAs w/seed GACAACU)	--		Cytoplasm	mature microRNA
miR-645 (miRNAs w/seed CUAGGCU)	--		Cytoplasm	mature microRNA
miR-654-3p (and other miRNAs w/seed AUGUCUG)	--		Cytoplasm	mature microRNA
MMP28	matrix metallopeptidase 28	1	Extracellular Space	peptidase		marimastat	79148
N-acetylmuramyl-L-alanyl-D-isoglutamine	--		unknown	chemical - endogenous non-mammalian
NFKB2	nuclear factor of kappa light polypeptide gene enhancer in B-cells 2 (p49/p100)		Nucleus	transcription regulator			4791
NFkB (complex)	--	1	Nucleus	complex	diagnosis,disease progression,efficacy,prognosis
NKX3-1	NK3 homeobox 1		Nucleus	transcription regulator	diagnosis		4824
NLR	--	1	Cytoplasm	group
NLRP12	NLR family, pyrin domain containing 12		Cytoplasm	other			91662
OR6S1	olfactory receptor, family 6, subfamily S, member 1		Plasma Membrane	G-protein coupled receptor			341799
ORMDL3	ORM1-like 3 (S. cerevisiae)		Cytoplasm	other			94103
OSM	oncostatin M	1	Extracellular Space	cytokine	unspecified application		5008
Pam3-Cys-Ser-Lys4	--		unknown	chemical reagent
PCOLCE2	procollagen C-endopeptidase enhancer 2	1	Extracellular Space	other			26577
PDE9A	phosphodiesterase 9A	1	Cytoplasm	enzyme			5152
PEBP4	phosphatidylethanolamine-binding protein 4	1	Cytoplasm	other			157310
PIAS1	protein inhibitor of activated STAT, 1	1	Nucleus	transcription regulator	unspecified application		8554
poly rI:rC-RNA	--		unknown	chemical reagent
PTEN	phosphatase and tensin homolog		Cytoplasm	phosphatase	diagnosis,disease progression,efficacy,prognosis,response to therapy		5728
PTK2	protein tyrosine kinase 2	1	Cytoplasm	kinase	diagnosis,disease progression,efficacy,prognosis		5747
R5020	--		unknown	chemical reagent
RARRES3	retinoic acid receptor responder (tazarotene induced) 3		Cytoplasm	enzyme			5920
RELB	v-rel reticuloendotheliosis viral oncogene homolog B		Nucleus	transcription regulator	diagnosis,disease progression,unspecified application		5971
SB203580	--		unknown	chemical - kinase inhibitor
SEPW1	selenoprotein W, 1	1	Cytoplasm	enzyme			6415
Slpi (includes others)	secretory leukocyte peptidase inhibitor	1	unknown	other
STAT3	signal transducer and activator of transcription 3 (acute-phase response factor)		Nucleus	transcription regulator	diagnosis,efficacy,prognosis		6774
TBK1	TANK-binding kinase 1		Cytoplasm	kinase			29110
TCR	--		Plasma Membrane	complex
TICAM1	toll-like receptor adaptor molecule 1		Nucleus	other			148022
TNF	tumor necrosis factor	1	Extracellular Space	cytokine	diagnosis,disease progression,efficacy,prognosis,safety,unspecified application	adalimumab, etanercept, infliximab, CDP870, golimumab, thalidomide	7124
TNFRSF11A	tumor necrosis factor receptor superfamily, member 11a, NFKB activator		Plasma Membrane	transmembrane receptor			8792
TNFRSF1B	tumor necrosis factor receptor superfamily, member 1B		Plasma Membrane	transmembrane receptor	efficacy,safety		7133
Tnfrsf22/Tnfrsf23	tumor necrosis factor receptor superfamily, member 22	1	Plasma Membrane	transmembrane receptor
TNIP3	TNFAIP3 interacting protein 3	1	unknown	other			79931
TRADD	TNFRSF1A-associated via death domain		Cytoplasm	other			8717
TRAF6	TNF receptor-associated factor 6, E3 ubiquitin protein ligase		Cytoplasm	enzyme			7189
ZNF330	zinc finger protein 330	1	Nucleus	other			27309
zoledronic acid	--		unknown	chemical drug
Tox List:
Ingenuity Toxicity Lists	-log(p-value)	Ratio	Molecules
Hepatic Cholestasis	1.13	0.0069	IRAK3
NF-ÎºB Signaling	0.989	0.00488	IRAK3
